# Supplementary material for: Reconciling Pesticide Reduction with Economic and Environmental Sustainability in Arable Farming
Source: PLoS One. 2014 Jun 2;9(6):e97922. doi: 10.1371/journal.pone.0097922 (PMC4041714; doi:10.1371/journal.pone.0097922)
Supplement: Dataset S1 — Cropping systems details. A.xlsx file describing the cropping systems of the studied sample (e.g. crop rotation, tillage and weed management strategies). This file also provides information about the local reference associated with the evaluation of each cropping system. The second tab provides the respective performances of each cropping system described in the first tab. (ZIP) [file pone.0097922.s002.zip]

Archive with 1 entries (1 files):
- MunierJolain_Dataset S1.xlsx
