# Supplementary material for: Reconciling Pesticide Reduction with Economic and Environmental Sustainability in Arable Farming
Source: PLoS One. 2014 Jun 2;9(6):e97922. doi: 10.1371/journal.pone.0097922 (PMC4041714; doi:10.1371/journal.pone.0097922)
Supplement: Dataset S1 — Cropping systems details. A.xlsx file describing the cropping systems of the studied sample (e.g. crop rotation, tillage and weed management strategies). This file also provides information about the local reference associated with the evaluation of each cropping system. The second tab provides the respective performances of each cropping system described in the first tab. (ZIP) [file pone.0097922.s002.zip › MunierJolain_Dataset S1.xlsx]

## Sheet: Cropping system details
Cropping system	Site	Strategy	Cultivation period	Number of plots	Tillage strategy	Mechanical weeding	Crop sequence	Local reference crop rotation
1	Burgundy Site 1	Integrated	2007-2009	4	No inversion tillage	No mechanical weeding	grain corn-winter barley-oil seed rape-soft winter wheat	grain corn-soft winter wheat
2	Burgundy Site 2	Integrated	2005-2010	4	Frequent inversion tillage	Frequent mechanical weeding	winter protein pea-oil seed rape-soft winter wheat-spring barley-sunflower-soft winter wheat	oil seed rape or sunflower or spring protein pea-soft winter wheat-winter barley
3	Burgundy site 3	Integrated	2003-2010	4	No inversion tillage	No mechanical weeding	soybean or grain corn or sunflower-soft winter wheat-oil seed rape-soft winter wheat	grain corn-soft winter wheat
4	Burgundy Site 4	Integrated	2007-2009	5	No inversion tillage	No mechanical weeding	winter protein pea-soft winter wheat-oil seed rape-soft winter wheat-spring barley	oil seed rape-soft winter wheat-winter barley
5	Burgundy Site 5	Organic	2003-2011	1	Annual inversion tillage	Frequent mechanical weeding	soft winter wheat-soybean-onion-soft winter wheat-soybean-soft winter wheat	oil seed rape-soft winter wheat-winter barley
6	Burgundy Site 5	Integrated	2003-2011	1	Occasional inversion tillage	Occasional mechanical weeding	soft winter wheat-spring barley-sunflower-soft winter wheat-brown mustard-soft winter wheat-winter barley-spring barley	oil seed rape-soft winter wheat-winter barley
7	Burgundy Site 5	Integrated	2003-2011	1	Occasional inversion tillage	Frequent mechanical weeding	spring barley-spring barley-sugar beet-soft winter wheat-winter barley-sunflower-soybean-soybean	oil seed rape-soft winter wheat-winter barley
8	Burgundy Site 5	Conventionnal	2003-2011	1	Annual inversion tillage	No mechanical weeding	soft winter wheat-winter barley-oil seed rape-soft winter wheat-winter barley-oil seed rape-soft winter wheat-soft winter wheat	oil seed rape-soft winter wheat-winter barley
9	Burgundy Site 5	Conventionnal	2003-2011	1	Occasional inversion tillage	No mechanical weeding	soft winter wheat-sunflower-soft winter wheat-spring barley-onion-soft winter wheat-brown mustard	oil seed rape-soft winter wheat-winter barley
10	Burgundy Site 6	Integrated	2007-2010	9	Occasional inversion tillage	Occasional mechanical weeding	winter protein pea-oil seed rape-soft winter wheat-winter barley-hemp-soft winter wheat-spring barley	oil seed rape-soft winter wheat-winter protein pea
11	Burgundy Site 7	Integrated	2003-2009	6	No inversion tillage	Occasional mechanical weeding	oil seed rape-soft winter wheat-sunflower or winter protein pea-soft winter wheat-winter barley or winter protein pea	oil seed rape-soft winter wheat-winter barley
12	Burgundy site 8	Integrated	2006-2010	4	Frequent inversion tillage	No mechanical weeding	soft winter wheat-oil seed rape-soft winter wheat-grain corn-grain corn-grain corn	grain corn-grain corn-soft winter wheat
13	Burgundy Site 5	Integrated	2010-2012	5	Frequent inversion tillage	Frequent mechanical weeding	grain corn-soybean-soft winter wheat-brown mustard-spring barley	oil seed rape-soft winter wheat-winter barley
14	Burgundy Site 5	Integrated	2009-2012	6	Occasional inversion tillage	Frequent mechanical weeding	soft winter wheat-winter barley-soybean or winter protein pea-soft winter wheat-sunflower-alfalfa (4 years)	oil seed rape-soft winter wheat-winter barley
15	Inra Dijon-Epoisses experimental site	Integrated	2000-2006	2	No inversion tillage	No mechanical weeding	soft winter wheat-soybean-soft winter wheat-oil seed rape-soft winter wheat-spring barley	oil seed rape-soft winter wheat-winter barley
16	Inra Dijon-Epoisses experimental site	Integrated	2006-2012	2	Direct drilling	No mechanical weeding	grain sorghum-winter faba bean-triticale-oil seed rape-soft winter wheat-spring barley	oil seed rape-soft winter wheat-winter barley
17	Inra Dijon-Epoisses experimental site	Integrated	2000-2012	2	Occasional inversion tillage	No mechanical weeding	soybean-soft winter wheat-white mustard-soft winter wheat-oil seed rape-triticale-grain corn-winter faba bean-soft winter wheat-spring barley-oil seed rape-soft winter wheat	oil seed rape-soft winter wheat-winter barley
18	Inra Dijon-Epoisses experimental site	Integrated	2000-2006	2	Frequent inversion tillage	Frequent mechanical weeding	soft winter wheat-spring barley-oil seed rape-soft winter wheat-sugar beet-triticale	oil seed rape-soft winter wheat-winter barley
19	Inra Dijon-Epoisses experimental site	Integrated	2006-2012	2	Frequent inversion tillage	Frequent mechanical weeding	spring faba bean-soft winter wheat-oil seed rape-soft winter wheat-grain corn-soft winter wheat	oil seed rape-soft winter wheat-winter barley
20	Inra Dijon-Epoisses experimental site	Integrated	2000-2012	2	Frequent inversion tillage	Frequent mechanical weeding	winter barley-oil seed rape-soft winter wheat-winter barley-spring faba bean-triticale-oil seed rape-soft winter wheat-grain sorghum-winter faba bean-soft winter wheat-alfalfa	oil seed rape-soft winter wheat-winter barley
21	Zone Atelier "Plaine et Val de Sèvre"	Organic	2006-2010	1	Annual inversion tillage	Frequent mechanical weeding	soft winter wheat-spring protein pea-soft winter wheat-sunflower	soft winter wheat-sunflower-durum winter wheat-oil seed rape
22	Zone Atelier "Plaine et Val de Sèvre"	Organic	2002-2010	1	Annual inversion tillage	Frequent mechanical weeding	winter barley-sunflower-spelt wheat-lentil-soft winter wheat-spring flax-winter faba bean-camelina	soft winter wheat-sunflower-durum winter wheat-oil seed rape
23	Zone Atelier "Plaine et Val de Sèvre"	Organic	2008-2010	1	No inversion tillage	Frequent mechanical weeding	sunflower-soft winter wheat	soft winter wheat-sunflower-durum winter wheat-oil seed rape
24	Zone Atelier "Plaine et Val de Sèvre"	Organic	2006-2009	1	Occasional inversion tillage	Frequent mechanical weeding	spring protein pea-soft winter wheat-spring barley	soft winter wheat-sunflower-durum winter wheat-oil seed rape
25	Zone Atelier "Plaine et Val de Sèvre"	Organic	2006-2010	1	Occasional inversion tillage	Frequent mechanical weeding	lentil-soft winter wheat-sunflower-buckwheat	soft winter wheat-sunflower-durum winter wheat-oil seed rape
26	Zone Atelier "Plaine et Val de Sèvre"	Organic	2002-2011	1	Frequent inversion tillage	Frequent mechanical weeding	winter faba bean-soft winter wheat-winter barley-grain corn-soft winter wheat-sunflower-alfalfa (3 years)	soft winter wheat-sunflower-durum winter wheat-oil seed rape
27	Zone Atelier "Plaine et Val de Sèvre"	Organic	2004-2010	1	No inversion tillage	Frequent mechanical weeding	soft winter wheat-sunflower-triticale-camelina-rye-spring protein pea	soft winter wheat-sunflower-durum winter wheat-oil seed rape
28	Zone Atelier "Plaine et Val de Sèvre"	Integrated	2008-2011	1	No inversion tillage	Frequent mechanical weeding	grain sorghum-soft winter wheat-soft winter wheat	soft winter wheat-sunflower-durum winter wheat-oil seed rape
29	Zone Atelier "Plaine et Val de Sèvre"	Integrated	2005-2011	1	Occasional inversion tillage	Occasional mechanical weeding	soft winter wheat-sunflower-soft winter wheat-winter flax-soft winter wheat-oil seed rape	soft winter wheat-sunflower-durum winter wheat-oil seed rape
30	Zone Atelier "Plaine et Val de Sèvre"	Integrated	2008-2010	1	Annual inversion tillage	Frequent mechanical weeding	silage maize-soft winter wheat	soft winter wheat-sunflower-durum winter wheat-oil seed rape
31	Zone Atelier "Plaine et Val de Sèvre"	Integrated	2005-2009	1	Occasional inversion tillage	Occasional mechanical weeding	durum winter wheat-sunflower-durum winter wheat-oil seed rape	soft winter wheat-sunflower-durum winter wheat-oil seed rape
32	Zone Atelier "Plaine et Val de Sèvre"	Integrated	2006-2010	1	Annual inversion tillage	Occasional mechanical weeding	oil seed rape-soft winter wheat-spring protein pea-soft winter wheat	soft winter wheat-sunflower-durum winter wheat-oil seed rape
33	Zone Atelier "Plaine et Val de Sèvre"	Conventionnal	2008-2010	1	Annual inversion tillage	Frequent mechanical weeding	silage maize monoculture	soft winter wheat-sunflower-durum winter wheat-oil seed rape
34	Zone Atelier "Plaine et Val de Sèvre"	Integrated	2000-2009	1	Occasional inversion tillage	No mechanical weeding	oil seed rape-soft winter wheat-sunflower-alfalfa (5 years)-soft winter wheat	soft winter wheat-sunflower-durum winter wheat-oil seed rape
35	Zone Atelier "Plaine et Val de Sèvre"	Conventionnal	2009	1	Annual inversion tillage	No mechanical weeding	grain corn monoculture	soft winter wheat-sunflower-durum winter wheat-oil seed rape
36	Zone Atelier "Plaine et Val de Sèvre"	Conventionnal	2006-2010	1	Annual inversion tillage	Occasional mechanical weeding	oil seed rape-soft winter wheat-winter flax-soft winter wheat	soft winter wheat-sunflower-durum winter wheat-oil seed rape
37	Zone Atelier "Plaine et Val de Sèvre"	Integrated	1999-2009	1	Frequent inversion tillage	No mechanical weeding	soft winter wheat-soft winter wheat-sunflower-alfalfa (4 years)	soft winter wheat-sunflower-durum winter wheat-oil seed rape
38	Zone Atelier "Plaine et Val de Sèvre"	Integrated	2006-2009	1	No inversion tillage	No mechanical weeding	spring protein pea-sunflower-soft winter wheat	soft winter wheat-sunflower-durum winter wheat-oil seed rape
39	Zone Atelier "Plaine et Val de Sèvre"	Conventionnal	2007-2010	1	Occasional inversion tillage	No mechanical weeding	soft winter wheat-soft winter wheat-winter flax	soft winter wheat-sunflower-durum winter wheat-oil seed rape
40	Zone Atelier "Plaine et Val de Sèvre"	Integrated	2000-2010	1	Frequent inversion tillage	Occasional mechanical weeding	alfalfa (3 years)-grain corn-soft winter wheat-ryegrass (3 years)-grain corn-soft winter wheat	soft winter wheat-sunflower-durum winter wheat-oil seed rape
41	Zone Atelier "Plaine et Val de Sèvre"	Conventionnal	2007-2011	1	Frequent inversion tillage	No mechanical weeding	oil seed rape-soft winter wheat-spring protein pea-soft winter wheat	soft winter wheat-sunflower-durum winter wheat-oil seed rape
42	Zone Atelier "Plaine et Val de Sèvre"	Integrated	2003-2009	1	Frequent inversion tillage	No mechanical weeding	soft winter wheat-winter barley-winter flax-soft winter wheat-silage triticale-millet	soft winter wheat-sunflower-durum winter wheat-oil seed rape
43	Zone Atelier "Plaine et Val de Sèvre"	Integrated	2005-2009	1	Frequent inversion tillage	Occasional mechanical weeding	silage maize-soft winter wheat-silage triticale-soft winter wheat	soft winter wheat-sunflower-durum winter wheat-oil seed rape
44	Zone Atelier "Plaine et Val de Sèvre"	Conventionnal	2007-2010	1	Annual inversion tillage	No mechanical weeding	oil seed rape-durum winter wheat-soft winter wheat	soft winter wheat-sunflower-durum winter wheat-oil seed rape
45	Zone Atelier "Plaine et Val de Sèvre"	Conventionnal	2010	1	Annual inversion tillage	Frequent mechanical weeding	grain corn monoculture	soft winter wheat-sunflower-durum winter wheat-oil seed rape
46	Zone Atelier "Plaine et Val de Sèvre"	Integrated	2004-2010	1	Frequent inversion tillage	Occasional mechanical weeding	sunflower-soft winter wheat-oil seed rape-soft winter wheat-winter flax-soft winter wheat	soft winter wheat-sunflower-durum winter wheat-oil seed rape
47	Zone Atelier "Plaine et Val de Sèvre"	Conventionnal	2007-2009	1	Direct drilling	No mechanical weeding	soft winter wheat monoculture	soft winter wheat-sunflower-durum winter wheat-oil seed rape
48	Zone Atelier "Plaine et Val de Sèvre"	Integrated	1998-2008	1	Frequent inversion tillage	No mechanical weeding	alfalfa (5 years)-soft winter wheat-sunflower-soft winter wheat-oil seed rape-soft winter wheat	soft winter wheat-sunflower-durum winter wheat-oil seed rape

## Sheet: Cropping system performances
Cropping system	Site	Strategy	TFI (% ref)	Herbicide TFI (% ref)	N fertilization (% ref)	Fuel consumption (% ref)	Energy consumption (% ref)	Energy productivity (% ref)	Energy efficiency (%ref)	Workload (% ref)	Cumulated I-Pest (% ref)	Semi-net margin (deviation from ref)	Sensitivity to price volatility (% ref)	TFI [ln(% ref+1)]	Herbicide TFI [ln(% ref+1)]	N fertilization [ln(% ref+1)]	Fuel consumption [ln(% ref+1)]	Energy consumption [ln(% ref+1)]	Energy productivity [ln(% ref+1)]	Energy efficiency (%ref)	Workload [ln(% ref+1)]	Cumulated I-Pest [ln(% ref+1)]	Semi-net margin [ln(% ref+1)]	Sensitivity to price volatility [ln(% ref+1)]
1	Burgundy Site 1	Integrated	0.930266	0.898371	0.666766	0.786215	0.687748	0.894014	1.4381	0.62982	0.390957	227.862	0.449153	0.657658	0.640996	0.510885	0.580099	0.523395	0.638698	0.891219	0.488469	0.329992	1.10244	0.370979
2	Burgundy Site 2	Integrated	0.329178	0.400959	0.694733	0.844043	0.764415	0.841081	1.2104	0.821475	0.356152	-68.1406	1.06561	0.28456	0.337157	0.527525	0.61196	0.567819	0.610353	0.793174	0.599646	0.304651	0.588079	0.725423
3	Burgundy site 3	Integrated	0.650073	0.701764	0.650802	1.11414	0.760062	0.665519	0.944766	1.18733	0.541771	-220.058	1.8163	0.500819	0.531665	0.501261	0.748647	0.565349	0.510137	0.665142	0.782682	0.432932	0.337876	1.03542
4	Burgundy Site 4	Integrated	0.610875	1.08684	0.592937	1.10888	0.776806	0.903309	1.23459	1.05438	1.0428	4.91402	0.871199	0.476778	0.735649	0.465579	0.746156	0.574818	0.643594	0.804058	0.719973	0.714319	0.700052	0.62658
5	Burgundy Site 5	Organic	0	0	0.11902	1.10196	0.542335	0.557618	1.14111	1.31854	0	99.8684	0.437264	0	0	0.112453	0.742873	0.433297	0.443158	0.761324	0.840936	0	0.89841	0.362742
6	Burgundy Site 5	Integrated	0.596322	0.630727	0.675941	0.997972	0.805586	0.928627	1.59086	1.10448	0.737406	74.3155	0.716673	0.467702	0.489026	0.516375	0.692133	0.590885	0.656808	0.95199	0.744069	0.552393	0.849766	0.540388
7	Burgundy Site 5	Integrated	0.36612	0.317719	0.429628	1.07987	0.676731	1.06985	1.50437	1.10124	0.637052	76.6852	0.538215	0.311974	0.275902	0.357414	0.732303	0.516846	0.727477	0.918039	0.74253	0.492897	0.854378	0.430622
8	Burgundy Site 5	Conventionnal	1.07638	0.820825	1.01138	1.07391	1.03691	1.12913	1.1246	1.21494	0.85003	22.0799	1.04577	0.730625	0.59929	0.69882	0.729436	0.711436	0.755712	0.753583	0.795227	0.615202	0.742294	0.715773
9	Burgundy Site 5	Conventionnal	0.980654	0.810116	0.734437	1.07719	0.944859	0.952042	1.18594	1.23461	0.727099	85.0502	0.690363	0.683427	0.593391	0.550683	0.731017	0.665189	0.668876	0.782045	0.804068	0.546443	0.87049	0.524943
10	Burgundy Site 6	Integrated	0.644287	0.978881	0.733588	1.08184	0.81967	1.24098	1.26471	0.983383	0.730391	198.167	1.19192	0.497307	0.682531	0.550193	0.73325	0.598655	0.806913	0.817445	0.684804	0.548348	-2.74685	0.78478
11	Burgundy Site 7	Integrated	0.583033	0.839257	0.714335	1.02161	0.795167	0.807595	1.04907	0.996297	0.574849	4.98021	0.789023	0.459343	0.609362	0.539026	0.703893	0.585098	0.591997	0.717386	0.691294	0.454159	0.713683	0.58167
12	Burgundy site 8	Integrated	0.622157	0.849957	0.702575	1.36678	0.990742	0.902634	0.908965	1.64321	0.737046	-361.96	8.50439	0.483757	0.615162	0.532142	0.861529	0.688507	0.643239	0.646561	0.971993	0.552186	0.118738	2.25175
13	Burgundy Site 5	Integrated	0.382073	0.373795	0.601864	1.11886	0.802885	1.15157	1.47462	1.25432	0.358439	348.838	0.382478	0.323585	0.317577	0.471168	0.750878	0.589388	0.766199	0.906087	0.81285	0.306336	1.27864	0.323878
14	Burgundy Site 5	Integrated	0.296181	0.340804	0.436469	1.19006	0.762496	1.26843	1.83936	1.42064	0.394921	209.099	0.496118	0.259422	0.29327	0.362188	0.783931	0.566731	0.819089	1.04358	0.884032	0.332837	1.0832	0.402874
15	Inra Dijon-Epoisses experimental site	Integrated	0.487565	0.644861	0.683374	0.803433	0.7654	0.837432	1.0826	0.689762	0.417259	-28.3421	0.85583	0.39714	0.497656	0.5208	0.589692	0.568377	0.608369	0.733617	0.524588	0.348725	0.643804	0.618332
16	Inra Dijon-Epoisses experimental site	Integrated	0.759149	0.941234	0.722285	0.773769	0.773986	0.848971	1.25887	0.635013	0.347986	-91.9441	1.12509	0.56483	0.663324	0.543652	0.573107	0.573229	0.614629	0.814863	0.491651	0.298612	0.52332	0.753816
17	Inra Dijon-Epoisses experimental site	Integrated	0.434768	0.523815	0.634489	0.946864	0.791146	0.724711	0.956467	0.855391	0.379914	-126.145	1.09323	0.361003	0.421217	0.49133	0.66622	0.582856	0.54506	0.67114	0.618096	0.322021	0.451983	0.738707
18	Inra Dijon-Epoisses experimental site	Integrated	0.467564	0.357829	0.726262	1.1405	0.983025	1.021	0.955099	1.08989	0.511613	-123.098	1.08106	0.383604	0.305887	0.545958	0.76104	0.684624	0.703595	0.670441	0.73711	0.413177	0.458549	0.732877
19	Inra Dijon-Epoisses experimental site	Integrated	0.412611	0.376216	0.854139	1.06495	0.940376	0.896401	0.951886	1.02935	0.330339	-61.1286	1.00907	0.34544	0.319338	0.61742	0.725107	0.662882	0.639958	0.668796	0.707718	0.285434	0.583509	0.697674
20	Inra Dijon-Epoisses experimental site	Integrated	0.200224	0.0122657	0.605461	1.10861	0.844881	0.947199	1.15244	1.17964	0.156707	-49.2544	0.857322	0.182509	0.0121911	0.473411	0.74603	0.612415	0.666392	0.766604	0.77916	0.145577	0.605768	0.619136
21	Zone Atelier "Plaine et Val de Sèvre"	Organic	0	0	0.449728	1.39171	0.88337	0.473823	0.608975	1.38971	0	-243.122	0.860567	0	0	0.371376	0.87201	0.633063	0.38786	0.475597	0.871174	0	0.375078	0.620881
22	Zone Atelier "Plaine et Val de Sèvre"	Organic	0	0	0.191645	1.24064	0.758742	0.430713	0.567086	1.38255	0	-22.5989	0.471679	0	0	0.175335	0.806763	0.564599	0.358173	0.449218	0.868173	0	0.667496	0.386404
23	Zone Atelier "Plaine et Val de Sèvre"	Organic	0	0	0.0342362	1.25771	0.536453	0.375229	0.694827	1.28751	0	-206.706	0.651804	0	0	0.0336632	0.814353	0.429477	0.31862	0.527581	0.827465	0	0.429652	0.501868
24	Zone Atelier "Plaine et Val de Sèvre"	Organic	0	0	0	1.01333	0.459276	0.241561	0.52078	0.926435	0	-421.466	3.9097	0	0	0	0.699792	0.37794	0.21637	0.419223	0.655671	0	0.0539145	1.59121
25	Zone Atelier "Plaine et Val de Sèvre"	Organic	0	0	0.00666593	1.06457	0.499317	0.296823	0.603828	1.06065	0	-205.608	0.50918	0	0	0.00664381	0.724923	0.40501	0.259917	0.472393	0.72302	0	0.431251	0.411566
26	Zone Atelier "Plaine et Val de Sèvre"	Organic	0	0	0.106655	1.14686	0.606293	0.777198	1.71684	1.27979	0	32.4889	0.24753	0	0	0.101342	0.764005	0.473929	0.575038	0.999471	0.824082	0	0.728908	0.221166
27	Zone Atelier "Plaine et Val de Sèvre"	Organic	0	0	1.13321	1.17371	1.05464	0.483388	0.576542	1.11102	0	16.6712	0.489618	0	0	0.757627	0.776437	0.720102	0.394329	0.455234	0.747169	0	0.711657	0.39852
28	Zone Atelier "Plaine et Val de Sèvre"	Integrated	0.503737	0.590041	1.18861	0.710667	0.997383	0.975462	0.976757	0.672288	0.528697	-245.023	1.51703	0.407953	0.46376	0.783266	0.536883	0.691838	0.680802	0.681458	0.514193	0.424416	0.372145	0.92308
29	Zone Atelier "Plaine et Val de Sèvre"	Integrated	0.721263	0.601766	1.13024	0.941238	1.05186	0.996491	0.942937	0.896242	0.697543	-90.9677	1.05437	0.543058	0.471107	0.756237	0.663326	0.718749	0.691391	0.664201	0.639874	0.529182	0.585629	0.719972
30	Zone Atelier "Plaine et Val de Sèvre"	Integrated	0.491862	0.318622	1.01933	1.32886	1.47603	1.87092	1.18113	1.64846	0.702233	-563.238	3.31645	0.400025	0.276587	0.702766	0.845378	0.906657	1.05463	0.779841	0.973977	0.531941	-0.304288	1.46243
31	Zone Atelier "Plaine et Val de Sèvre"	Integrated	0.780522	0.469368	0.900678	0.998714	0.953712	0.942667	1.13171	0.95834	0.734465	47.7622	1.02242	0.576906	0.384832	0.642211	0.692504	0.669731	0.664062	0.756927	0.672097	0.550699	0.745287	0.704295
32	Zone Atelier "Plaine et Val de Sèvre"	Integrated	0.71675	0.501426	0.867237	0.998714	0.918891	0.809185	0.891661	1.1136	0.775078	-303.104	1.80809	0.540433	0.406415	0.62446	0.692504	0.651748	0.592876	0.637455	0.74839	0.573844	0.27814	1.03251
33	Zone Atelier "Plaine et Val de Sèvre"	Conventionnal	0.602684	1.2691	0.964337	1.10029	1.1016	2.69775	2.46405	1.26629	0.738394	-146.097	1.19369	0.47168	0.819385	0.675155	0.742073	0.742697	1.30772	1.24244	0.818146	0.552962	0.514356	0.785583
34	Zone Atelier "Plaine et Val de Sèvre"	Integrated	0.678904	0.464224	0.501747	0.956317	0.73249	1.2792	2.66334	1.08732	0.498498	522.59	0.228289	0.518141	0.381325	0.406629	0.671064	0.54956	0.823825	1.29838	0.735881	0.404464	1.15413	0.205622
35	Zone Atelier "Plaine et Val de Sèvre"	Conventionnal	0.260318	0.548167	1.33319	0.88	1.78006	1.97206	1.08711	1.00835	0.384022	-12.485	1.18714	0.231364	0.437072	0.847234	0.631272	1.02247	1.08925	0.735779	0.697312	0.324993	0.679057	0.782593
36	Zone Atelier "Plaine et Val de Sèvre"	Conventionnal	1.1474	0.961006	1.21542	1.17014	1.19414	0.917629	0.740332	1.32204	1.15708	-251.796	1.71715	0.764259	0.673457	0.795442	0.774793	0.78579	0.651089	0.554076	0.842446	0.768757	0.361629	0.999583
37	Zone Atelier "Plaine et Val de Sèvre"	Integrated	0.603558	0.713969	0.652372	0.975086	0.886794	1.07041	1.62045	1.25537	0.430333	-318.751	1.75932	0.472225	0.538812	0.502212	0.680612	0.634879	0.727745	0.963347	0.813316	0.357907	0.251227	1.01498
38	Zone Atelier "Plaine et Val de Sèvre"	Integrated	0.547296	0.541493	0.39403	0.931429	0.876093	1.08843	1.20406	1.07679	0.768359	-159.219	1.11992	0.436509	0.432751	0.332199	0.65826	0.629191	0.736413	0.790302	0.730823	0.570052	0.496617	0.751378
39	Zone Atelier "Plaine et Val de Sèvre"	Conventionnal	0.887597	0.75944	2.03059	1.18248	1.78104	0.902135	0.497102	1.47472	0.735153	-608.332	2.47555	0.635305	0.564996	1.10876	0.78046	1.02283	0.642977	0.403531	0.906127	0.551096	-0.451643	1.24575
40	Zone Atelier "Plaine et Val de Sèvre"	Integrated	0.122629	0.167191	0.320853	0.797257	0.787425	1.20883	2.2936	0.978316	0.186997	-311.905	1.49082	0.115673	0.1546	0.278278	0.586262	0.580776	0.792462	1.19198	0.682246	0.171427	0.263091	0.91261
41	Zone Atelier "Plaine et Val de Sèvre"	Conventionnal	1.19513	1.11609	1.03882	1.096	1.1005	0.960085	0.874151	1.06476	1.3163	-270.817	1.73294	0.786242	0.749569	0.71237	0.740031	0.742174	0.672988	0.628156	0.725013	0.839972	0.331485	1.00538
42	Zone Atelier "Plaine et Val de Sèvre"	Integrated	0.621915	0.716614	1.52124	1.08762	1.42277	1.03231	0.733635	1.24499	0.589332	-499.298	6.3173	0.483608	0.540354	0.92475	0.736024	0.884912	0.709174	0.55022	0.808701	0.463314	-0.126751	1.99024
43	Zone Atelier "Plaine et Val de Sèvre"	Integrated	0.299135	0.325526	0.897678	1.02443	1.04351	0.992604	1.20284	1.23054	0.435899	-626.569	1.43521	0.261699	0.281809	0.640631	0.705287	0.714669	0.689442	0.789748	0.802243	0.361791	-0.518002	0.890034
44	Zone Atelier "Plaine et Val de Sèvre"	Conventionnal	0.973778	0.641812	1.26208	1.10857	1.17818	0.998636	0.836231	1.23263	0.933546	-76.8532	1.17363	0.67995	0.495801	0.816286	0.746011	0.778489	0.692465	0.607715	0.803179	0.659356	0.603088	0.7764
45	Zone Atelier "Plaine et Val de Sèvre"	Conventionnal	0.720524	0.274084	1.56871	1.19486	1.40105	1.72555	1.20854	1.40611	0.422028	53.5631	0.904942	0.542629	0.242227	0.943406	0.786117	0.875905	1.00267	0.792332	0.878012	0.352084	0.751439	0.644452
46	Zone Atelier "Plaine et Val de Sèvre"	Integrated	0.747163	0.51897	1.31793	1.05438	1.22201	0.994035	0.785397	1.17133	0.835413	-221.103	1.65329	0.557993	0.418032	0.840674	0.719975	0.798413	0.69016	0.579641	0.775339	0.607269	0.40843	0.9758
47	Zone Atelier "Plaine et Val de Sèvre"	Conventionnal	1.34389	0.879123	1.2372	0.8	1.09628	1.1244	1.00652	0.739378	0.813806	-208.753	1.70319	0.851814	0.630805	0.805223	0.587787	0.740163	0.753489	0.696403	0.553527	0.595428	0.426662	0.994431
48	Zone Atelier "Plaine et Val de Sèvre"	Integrated	0.368618	0.324446	0.595001	1.06971	1.08962	1.48294	1.49823	1.29517	0.337364	-65.3802	0.540154	0.313801	0.280995	0.466874	0.727411	0.736982	0.909442	0.915581	0.830809	0.2907	0.617058	0.431882
