# Supplementary material for: Reconciling Pesticide Reduction with Economic and Environmental Sustainability in Arable Farming
Source: PLoS One. 2014 Jun 2;9(6):e97922. doi: 10.1371/journal.pone.0097922 (PMC4041714; doi:10.1371/journal.pone.0097922)
Supplement: Dataset S2 — Cropping operations database. A.xlsx file which provides the details of all cropping operations carried out in each cropping system: type of cropping operation, date (when recorded), application rates (for pesticides, fertilizers, seeds and irrigation) and proportion of the plot surface targeted. (ZIP) [file pone.0097922.s003.zip]

Archive with 1 entries (1 files):
- MunierJolain_Dataset S2.xlsx
