# Supplementary material for: Reconciling Pesticide Reduction with Economic and Environmental Sustainability in Arable Farming
Source: PLoS One. 2014 Jun 2;9(6):e97922. doi: 10.1371/journal.pone.0097922 (PMC4041714; doi:10.1371/journal.pone.0097922)
Supplement: Dataset S2 — Cropping operations database. A.xlsx file which provides the details of all cropping operations carried out in each cropping system: type of cropping operation, date (when recorded), application rates (for pesticides, fertilizers, seeds and irrigation) and proportion of the plot surface targeted. (ZIP) [file pone.0097922.s003.zip › MunierJolain_Dataset S2.xlsx]

## Sheet: Cropping operations database
								Fertilizer application rates (kg/ha)					Pesticide details		Seed details			Irrigation details
Cropping system	Plot	Crop season	Crop type	Cropping operation	Achievement date	Passage coefficient	Plot surface ratio	N	P2O5	K2O	SO3	MgO	Active ingredient	Application rate (g/ha)	Seed type	Application rate	Unit	Irrigation rate (mm)
1	1-a	2008	grain corn	Single-grain sowing	2008-05-07	1	1								grain corn-Galexx	30	kg/ha
1	1-a	2008	grain corn	Mineral fertilization (solid fertilizer)	2008-05-07	0	1	16.2	41.4	0	0	0
1	1-a	2008	grain corn	Mineral fertilization (solid fertilizer)	2008-05-23	1	1	42.78	0	0	0	0
1	1-a	2008	grain corn	Herbicide spraying	2008-06-07	0.333333	1						bromoxynil octanoate	220
1	1-a	2008	grain corn	Herbicide spraying	2008-06-07	0.333333	1						mesotrione	40
1	1-a	2008	grain corn	Herbicide spraying	2008-06-07	0.333333	1						nicosulfuron	20
1	1-a	2008	grain corn	Organic fertilization (solid fertilizer, medium volume)	2008-09-20	1	1	10	20	100	0	20
1	1-a	2008	grain corn	Combined sowing		0.5	1								spring oat	30	kg/ha
1	1-a	2008	grain corn	Combined sowing		0.5	1								vetch	30	kg/ha
1	1-a	2008	grain corn	Medium depth soil cultivation		1	1
1	1-a	2008	grain corn	Harvest		1	1
1	1-a	2008	grain corn	Chopping		1	1
1	1-a	2008	grain corn	Medium depth soil cultivation		1	1
1	1-a	2009	winter barley	Combined sowing	2008-10-20	1	1								winter barley-arturio	100	kg/ha
1	1-a	2009	winter barley	Herbicide spraying	2009-02-28	1	1						isoproturon	750
1	1-a	2009	winter barley	Mineral fertilization (solid fertilizer)	2009-02-28	1	1	50.6	0	0	0	0
1	1-a	2009	winter barley	Mineral fertilization (solid fertilizer)	2009-03-09	1	1	21	0	0	60	0
1	1-a	2009	winter barley	Mineral fertilization (solid fertilizer)	2009-03-24	1	1	29.9	0	0	0	0
1	1-a	2009	winter barley	Fungicide spraying	2009-04-23	0.5	1						prothioconazole	125
1	1-a	2009	winter barley	Fungicide spraying	2009-04-23	0.5	1						trifloxystrobine	65
1	1-a	2009	winter barley	Stubble cultivation		1	1
1	1-a	2009	winter barley	Harvest		1	1
1	1-b	2008	soft winter wheat	Combined sowing	2007-10-26	1	1								soft winter wheat-Apache	120	kg/ha
1	1-b	2008	soft winter wheat	Mineral fertilization (solid fertilizer)	2008-02-19	1	1	40.2	0	0	0	0
1	1-b	2008	soft winter wheat	Mineral fertilization (solid fertilizer)	2008-03-04	1	1	21	0	0	60	0
1	1-b	2008	soft winter wheat	Mineral fertilization (solid fertilizer)	2008-03-13	1	1	59.8	0	0	0	0
1	1-b	2008	soft winter wheat	Herbicide spraying	2008-03-14	1	1						mesosulfuron-methyl	6
1	1-b	2008	soft winter wheat	Herbicide spraying	2008-03-14	1	1						mefenpyr-diethyl	18
1	1-b	2008	soft winter wheat	Herbicide spraying	2008-03-14	1	1						iodosulfuron-methyl-sodium	6
1	1-b	2008	soft winter wheat	Mineral fertilization (solid fertilizer)	2008-04-25	1	1	50.6	0	0	0	0
1	1-b	2008	soft winter wheat	Fungicide spraying	2008-05-13	0.5	1						epoxiconazole	50
1	1-b	2008	soft winter wheat	Fungicide spraying	2008-05-13	0.5	1						prochloraze	200
1	1-b	2008	soft winter wheat	Mineral fertilization (solid fertilizer)	2008-11-28	1	1	54	81	0	0	0
1	1-b	2008	soft winter wheat	Stubble cultivation		1	1
1	1-b	2008	soft winter wheat	Harvest		1	1
1	1-b	2008	soft winter wheat	Medium depth soil cultivation		1	1
1	1-b	2009	grain corn	Sowing	2008-08-21	0.5	1								triticale	45	kg/ha
1	1-b	2009	grain corn	Sowing	2008-08-21	0.5	1								spring protein pea	40	kg/ha
1	1-b	2009	grain corn	Combined single-grain sowing	2009-04-13	1	1								grain corn-Galexx	30	kg/ha
1	1-b	2009	grain corn	Mineral fertilization (solid fertilizer)	2009-04-13	0	1	14.4	36.8	0	0	0
1	1-b	2009	grain corn	Herbicide spraying	2009-05-12	0.5	1						bromoxynil octanoate	100
1	1-b	2009	grain corn	Herbicide spraying	2009-05-12	0.5	1						mesotrione	50
1	1-b	2009	grain corn	Mineral fertilization (solid fertilizer)	2009-05-16	1	1	34.96	0	0	0	0
1	1-b	2009	grain corn	Herbicide spraying	2009-06-02	1	1						nicosulfuron	20
1	1-b	2009	grain corn	Herbicide spraying	2009-06-02	1	1						dicamba	240
1	1-b	2009	grain corn	Medium depth soil cultivation		1	1
1	1-b	2009	grain corn	Stubble cultivation		1	1
1	1-b	2009	grain corn	Harvest		1	1
1	1-b	2009	grain corn	Stubble cultivation		1	1
1	1-c	2008	oil seed rape	Combined sowing	2007-08-28	1	1								oil seed rape-Grizzly	2.5	kg/ha
1	1-c	2008	oil seed rape	Herbicide spraying	2007-08-28	1	1						trifluraline	1200
1	1-c	2008	oil seed rape	Molluscicide spreading	2007-08-28	0	1						metaldehyde	200
1	1-c	2008	oil seed rape	Mineral fertilization (solid fertilizer)	2008-02-19	1	1	50.25	0	0	0	0
1	1-c	2008	oil seed rape	Mineral fertilization (solid fertilizer)	2008-03-04	1	1	25.2	0	0	72	0
1	1-c	2008	oil seed rape	Mineral fertilization (solid fertilizer)	2008-03-13	1	1	55.2	0	0	0	0
1	1-c	2008	oil seed rape	Insecticide spraying	2008-10-15	1	1						deltamethrine	5.25
1	1-c	2008	oil seed rape	Stubble cultivation		1	1
1	1-c	2008	oil seed rape	Harvest		1	1
1	1-c	2008	oil seed rape	Stubble cultivation		1	1
1	1-c	2009	soft winter wheat	Combined sowing	2008-10-15	1	1								soft winter wheat-Aldric	105	kg/ha
1	1-c	2009	soft winter wheat	Mineral fertilization (solid fertilizer)	2009-03-09	1	1	71.3	0	0	0	0
1	1-c	2009	soft winter wheat	Mineral fertilization (solid fertilizer)	2009-03-09	1	1	21	0	0	60	0
1	1-c	2009	soft winter wheat	Herbicide spraying	2009-03-12	1	1						mesosulfuron-methyl	4.5
1	1-c	2009	soft winter wheat	Herbicide spraying	2009-03-12	1	1						mefenpyr-diethyl	13.5
1	1-c	2009	soft winter wheat	Herbicide spraying	2009-03-12	1	1						iodosulfuron-methyl-sodium	4.5
1	1-c	2009	soft winter wheat	Mineral fertilization (solid fertilizer)	2009-03-24	1	1	41.4	0	0	0	0
1	1-c	2009	soft winter wheat	Fungicide spraying	2009-05-05	0.5	1						epoxiconazole	62.5
1	1-c	2009	soft winter wheat	Fungicide spraying	2009-05-05	0.5	1						prochloraze	200
1	1-c	2009	soft winter wheat	Medium depth soil cultivation		1	1
1	1-c	2009	soft winter wheat	Stubble cultivation		1	1
1	1-c	2009	soft winter wheat	Harvest		1	1
1	1-c	2009	soft winter wheat	Medium depth soil cultivation		1	1
1	1-d	2008	winter barley	Combined sowing	2007-10-20	1	1								winter barley-Abondance/Aturio	105	kg/ha
1	1-d	2008	winter barley	Herbicide spraying	2007-12-04	0.333333	1						metsulfuron methyle	6
1	1-d	2008	winter barley	Herbicide spraying	2007-12-04	0.333333	1						isoproturon	750
1	1-d	2008	winter barley	Herbicide spraying	2007-12-04	0.333333	1						diflufenicanil	20
1	1-d	2008	winter barley	Herbicide spraying	2007-12-04	0.333333	1						ioxynil	37.5
1	1-d	2008	winter barley	Herbicide spraying	2007-12-04	0.333333	1						bromoxynil octanoate	62.5
1	1-d	2008	winter barley	Mineral fertilization (solid fertilizer)	2008-02-19	1	1	50.25	0	0	0	0
1	1-d	2008	winter barley	Mineral fertilization (solid fertilizer)	2008-03-04	1	1	21	0	0	60	0
1	1-d	2008	winter barley	Mineral fertilization (solid fertilizer)	2008-03-13	1	1	36.8	0	0	0	0
1	1-d	2008	winter barley	Fungicide spraying	2008-05-01	0.5	1						prothioconazole	125
1	1-d	2008	winter barley	Fungicide spraying	2008-05-01	0.5	1						trifloxystrobine	65
1	1-d	2008	winter barley	Mineral fertilization (solid fertilizer)	2008-11-28	1	1	54	81	0	0	0
1	1-d	2008	winter barley	Medium depth soil cultivation		1	1
1	1-d	2008	winter barley	Stubble cultivation		1	1
1	1-d	2008	winter barley	Harvest		1	1
1	1-d	2009	oil seed rape	Combined sowing	2008-09-02	1	1								oil seed rape-NK Aviator	2.5	kg/ha
1	1-d	2009	oil seed rape	Herbicide spraying	2008-09-02	0.5	1						glyphosate	1080
1	1-d	2009	oil seed rape	Herbicide spraying	2008-09-02	0.5	1						trifluraline	1152
1	1-d	2009	oil seed rape	Molluscicide spreading	2008-09-13	1	1						metaldehyde	150
1	1-d	2009	oil seed rape	Mineral fertilization (solid fertilizer)	2009-02-28	1	1	46	0	0	0	0
1	1-d	2009	oil seed rape	Mineral fertilization (solid fertilizer)	2009-03-09	1	1	23.1	0	0	66	0
1	1-d	2009	oil seed rape	Insecticide spraying	2009-03-20	1	1						cypermethrine	30
1	1-d	2009	oil seed rape	Fungicide spraying	2009-04-22	1	1						tebuconazole	250
1	1-d	2009	oil seed rape	Medium depth soil cultivation		1	1
1	1-d	2009	oil seed rape	Harvest		1	1
1	1-d	2009	oil seed rape	Medium depth soil cultivation		1	1
1	1-d	2009	oil seed rape	Low depth soil cultivation		1	1
2	2-a	2006	oil seed rape	Combined sowing	2005-08-27	1	1								oil seed rape-Campala/Olphi 10%	4	kg/ha
2	2-a	2006	oil seed rape	Herbicide spraying	2005-09-27	1	1						trifluraline	1200
2	2-a	2006	oil seed rape	Mineral fertilization (solid fertilizer)	2006-02-23	1	1	64.99	0	0	0	0
2	2-a	2006	oil seed rape	Mineral fertilization (liquid fertilizer)	2006-03-20	1	1	60	0	0	0	0
2	2-a	2006	oil seed rape	Mineral fertilization (solid fertilizer)	2006-03-20	1	1	0	0	0	82	41
2	2-a	2006	oil seed rape	Insecticide spraying	2006-03-31	1	1						alphamethrine	7.5
2	2-a	2006	oil seed rape	Fungicide spraying	2006-05-14	0.5	1						procymidone	205
2	2-a	2006	oil seed rape	Fungicide spraying	2006-05-14	0.5	1						metconazole	31.2
2	2-a	2006	oil seed rape	Mineral fertilization (solid fertilizer)	2006-08-13	1	1	69	69	0	0	0
2	2-a	2006	oil seed rape	Insecticide spraying	2006-09-20	1	1						alphamethrine	7
2	2-a	2006	oil seed rape	Stubble cultivation		1	1
2	2-a	2006	oil seed rape	Low depth soil cultivation		1	1
2	2-a	2006	oil seed rape	Harvest		1	1
2	2-a	2006	oil seed rape	Hoeing		1	1
2	2-a	2007	soft winter wheat	Stubble cultivation	2006-07-25	1	1
2	2-a	2007	soft winter wheat	Medium depth soil cultivation	2006-09-10	1	1
2	2-a	2007	soft winter wheat	Herbicide spraying	2006-09-28	1	1						glyphosate	360
2	2-a	2007	soft winter wheat	Sowing	2006-10-15	1	1								soft winter wheat	113	kg/ha
2	2-a	2007	soft winter wheat	Rotary harrowing	2006-10-23	1	1
2	2-a	2007	soft winter wheat	Herbicide spraying	2007-02-19	0.5	1						flupyrsulfuron-methyl	7.9
2	2-a	2007	soft winter wheat	Herbicide spraying	2007-02-19	0.5	1						diflufenicanil	28.8
2	2-a	2007	soft winter wheat	Herbicide spraying	2007-02-19	0.5	1						thifensulfuron-methyle	31.6
2	2-a	2007	soft winter wheat	Herbicide spraying	2007-02-19	0.5	1						bromoxynil phenol	43.2
2	2-a	2007	soft winter wheat	Herbicide spraying	2007-02-19	0.5	1						ioxynil	43.2
2	2-a	2007	soft winter wheat	Fungicide spraying	2007-05-05	0.5	1						epoxiconazole	37.5
2	2-a	2007	soft winter wheat	Fungicide spraying	2007-05-05	0.5	1						prochloraze	200
2	2-a	2007	soft winter wheat	Mechanical weeding - flex tine harrowing	2007-10-30	1	1
2	2-a	2007	soft winter wheat	Harvest		1	1
2	2-a	2007	soft winter wheat	Mineral fertilization (liquid fertilizer)		1	1	51	0	0	0	0
2	2-a	2007	soft winter wheat	Mineral fertilization (liquid fertilizer)		1	1	93.9	0	0	0	0
2	2-a	2007	soft winter wheat	Mineral fertilization (solid fertilizer)		1	1	27.135	0	0	0	0
2	2-a	2007	soft winter wheat	Mineral fertilization (solid fertilizer)		1	1	0	0	0	35	17.5
2	2-a	2008	spring barley	Mineral fertilization (liquid fertilizer)	2008-02-27	1	1	39.9	0	0	0	0
2	2-a	2008	spring barley	Sowing	2008-03-05	1	1								spring barley	126	kg/ha
2	2-a	2008	spring barley	Mineral fertilization (liquid fertilizer)	2008-03-20	1	1	69.9	0	0	0	0
2	2-a	2008	spring barley	Herbicide spraying	2008-04-27	0.5	1						mecoprop-P	130
2	2-a	2008	spring barley	Herbicide spraying	2008-04-27	0.5	1						metsulfuron methyle	3
2	2-a	2008	spring barley	Herbicide spraying	2008-04-27	0.5	1						bifenox	150
2	2-a	2008	spring barley	Herbicide spraying	2008-04-27	0.5	1						ioxynil	46
2	2-a	2008	spring barley	Fungicide spraying	2008-05-23	0.5	1						prothioconazole	95
2	2-a	2008	spring barley	Fungicide spraying	2008-05-23	0.5	1						trifloxystrobine	47
2	2-a	2008	spring barley	Mineral fertilization (solid fertilizer)	2008-11-06	1	1	30.8	22	0	0	0
2	2-a	2008	spring barley	Sowing		1	1								vetch	60	kg/ha
2	2-a	2008	spring barley	Stubble cultivation		1	1
2	2-a	2008	spring barley	Rotary harrowing		1	1
2	2-a	2008	spring barley	Ploughing		1	1
2	2-a	2008	spring barley	Harvest		1	1
2	2-a	2008	spring barley	Rotary harrowing		1	1
2	2-a	2009	sunflower	Sowing	2008-09-03	1	1								white mustard	5	kg/ha
2	2-a	2009	sunflower	Single-grain sowing	2009-04-03	1	1								sunflower	5.625	kg/ha
2	2-a	2009	sunflower	Herbicide spraying	2009-04-03	1	1						pendimethaline	800
2	2-a	2009	sunflower	Fungicide spraying	2009-04-03	1	1						coniothyrium minitans	200
2	2-a	2009	sunflower	Mineral fertilization (liquid fertilizer)	2009-05-30	1	1	23.1	0	0	0	0
2	2-a	2009	sunflower	Mineral fertilization (solid fertilizer)	2009-09-03	1	1	60	60	0	0	0
2	2-a	2009	sunflower	Stubble cultivation		1	1
2	2-a	2009	sunflower	Ploughing		1	1
2	2-a	2009	sunflower	Hoeing		1	1
2	2-a	2009	sunflower	Rotary harrowing		1	1
2	2-a	2009	sunflower	Harvest		1	1
2	2-a	2009	sunflower	Low depth soil cultivation		1	1
2	2-a	2009	sunflower	Stubble cultivation		1	1
2	2-a	2010	soft winter wheat	Combined sowing	2009-10-15	1	1								soft winter wheat	115	kg/ha
2	2-a	2010	soft winter wheat	Herbicide spraying	2010-03-15	1	1						bifenox	225
2	2-a	2010	soft winter wheat	Herbicide spraying	2010-03-15	1	1						isoproturon	450
2	2-a	2010	soft winter wheat	Herbicide spraying	2010-03-15	1	1						mecoprop-P	217.5
2	2-a	2010	soft winter wheat	Herbicide spraying	2010-03-20	1	1						mesosulfuron-methyl	2.25
2	2-a	2010	soft winter wheat	Herbicide spraying	2010-03-20	1	1						mefenpyr-diethyl	6.75
2	2-a	2010	soft winter wheat	Herbicide spraying	2010-03-20	1	1						iodosulfuron-methyl-sodium	2.25
2	2-a	2010	soft winter wheat	Fungicide spraying	2010-05-05	0.5	1						boscalid	139.8
2	2-a	2010	soft winter wheat	Fungicide spraying	2010-05-05	0.5	1						prochloraze	225
2	2-a	2010	soft winter wheat	Fungicide spraying	2010-05-05	0.5	1						epoxiconazole	40.2
2	2-a	2010	soft winter wheat	Stubble cultivation		1	1
2	2-a	2010	soft winter wheat	Harvest		1	1
2	2-a	2010	soft winter wheat	Mineral fertilization (liquid fertilizer)		1	1	23.1	0	0	0	0
2	2-a	2010	soft winter wheat	Mineral fertilization (liquid fertilizer)		1	1	61.5	0	0	0	0
2	2-a	2010	soft winter wheat	Mineral fertilization (liquid fertilizer)		1	1	38.4	0	0	0	0
2	2-b	2006	soft winter wheat	Herbicide spraying	2005-09-13	1	1						glyphosate	360
2	2-b	2006	soft winter wheat	Combined sowing	2005-10-25	1	1								soft winter wheat-Apache	280	kg/ha
2	2-b	2006	soft winter wheat	Molluscicide spreading	2005-10-25	0	1						metaldehyde	250
2	2-b	2006	soft winter wheat	Mineral fertilization (solid fertilizer)	2006-02-13	1	1	0	0	0	46	23
2	2-b	2006	soft winter wheat	Mineral fertilization (liquid fertilizer)	2006-02-27	1	1	24.6	0	0	0	0
2	2-b	2006	soft winter wheat	Mineral fertilization (liquid fertilizer)	2006-03-28	1	1	75.3	0	0	0	0
2	2-b	2006	soft winter wheat	Herbicide spraying	2006-04-04	1	1						clodinafop-propargyl	25
2	2-b	2006	soft winter wheat	Herbicide spraying	2006-04-04	1	1						cloquintocet-mexyl	6.25
2	2-b	2006	soft winter wheat	Herbicide spraying	2006-04-28	0.5	1						mecoprop-P	130
2	2-b	2006	soft winter wheat	Herbicide spraying	2006-04-28	0.5	1						metsulfuron methyle	2
2	2-b	2006	soft winter wheat	Herbicide spraying	2006-04-28	0.5	1						bifenox	150
2	2-b	2006	soft winter wheat	Herbicide spraying	2006-04-28	0.5	1						ioxynil	46
2	2-b	2006	soft winter wheat	Mineral fertilization (liquid fertilizer)	2006-05-10	1	1	41.4	0	0	0	0
2	2-b	2006	soft winter wheat	Fungicide spraying	2006-05-23	1	1						kresoxim-methyl	62.5
2	2-b	2006	soft winter wheat	Fungicide spraying	2006-05-23	1	1						epoxiconazole	62.5
2	2-b	2006	soft winter wheat	Sowing		0	1								volunteers of the previous crop	0	kg/ha
2	2-b	2006	soft winter wheat	Stubble cultivation		1	1
2	2-b	2006	soft winter wheat	Rolling		1	1
2	2-b	2006	soft winter wheat	Harvest		1	1
2	2-b	2007	spring barley	Stubble cultivation	2006-08-10	1	1
2	2-b	2007	spring barley	Ploughing	2006-11-17	1	1
2	2-b	2007	spring barley	Mineral fertilization (liquid fertilizer)	2007-02-20	1	1	40.5	0	0	0	0
2	2-b	2007	spring barley	Sowing	2007-03-05	1	1								spring barley	135	kg/ha
2	2-b	2007	spring barley	Mechanical weeding - flex tine harrowing	2007-03-10	1	1
2	2-b	2007	spring barley	Mineral fertilization (liquid fertilizer)	2007-03-28	1	1	57	0	0	0	0
2	2-b	2007	spring barley	Herbicide spraying	2007-04-13	1	1						mecoprop-P	156
2	2-b	2007	spring barley	Herbicide spraying	2007-04-13	1	1						bifenox	180
2	2-b	2007	spring barley	Herbicide spraying	2007-04-13	1	1						ioxynil	55.2
2	2-b	2007	spring barley	Herbicide spraying	2007-04-15	1	1						diclofop-methyl	54
2	2-b	2007	spring barley	Herbicide spraying	2007-04-17	1	1						fenoxaprop-p-ethyl	20
2	2-b	2007	spring barley	Herbicide spraying	2007-04-17	1	1						diclofop-methyl	250
2	2-b	2007	spring barley	Fungicide spraying	2007-05-20	0.5	1						prothioconazole	50
2	2-b	2007	spring barley	Fungicide spraying	2007-05-20	0.5	1						trifloxystrobine	25
2	2-b	2007	spring barley	Sowing		1	1								vetch	60	kg/ha
2	2-b	2007	spring barley	Rotary harrowing		1	1
2	2-b	2007	spring barley	Harvest		1	1
2	2-b	2007	spring barley	Rotary harrowing		1	1
2	2-b	2008	sunflower	Mineral fertilization (solid fertilizer)	2008-02-20	1	1	50	50	0	0	0
2	2-b	2008	sunflower	Single-grain sowing	2008-04-05	1	1								sunflower	150	1000 seeds/ha
2	2-b	2008	sunflower	Fungicide spraying	2008-04-24	1	1						coniothyrium minitans	200
2	2-b	2008	sunflower	Mechanical weeding - flex tine harrowing	2008-05-12	1	1
2	2-b	2008	sunflower	Insecticide spraying	2008-05-23	1	1						lambda-cyhalothrine	5.5
2	2-b	2008	sunflower	Insecticide spraying	2008-05-23	1	1						pyrimicarbe	110
2	2-b	2008	sunflower	Sowing		1	1								white mustard	5	kg/ha
2	2-b	2008	sunflower	Medium depth soil cultivation		1	1
2	2-b	2008	sunflower	Rolling		1	1
2	2-b	2008	sunflower	Chopping		1	1
2	2-b	2008	sunflower	Ploughing		1	1
2	2-b	2008	sunflower	Rotary harrowing		1	1
2	2-b	2008	sunflower	Harvest		1	1
2	2-b	2009	soft winter wheat	Combined sowing	2008-10-22	1	1								soft winter wheat	125	kg/ha
2	2-b	2009	soft winter wheat	Mineral fertilization (liquid fertilizer)	2009-02-18	1	1	23.1	0	0	0	0
2	2-b	2009	soft winter wheat	Herbicide spraying	2009-03-14	1	1						mesosulfuron-methyl	4.5
2	2-b	2009	soft winter wheat	Herbicide spraying	2009-03-14	1	1						mefenpyr-diethyl	13.5
2	2-b	2009	soft winter wheat	Herbicide spraying	2009-03-14	1	1						iodosulfuron-methyl-sodium	4.5
2	2-b	2009	soft winter wheat	Mineral fertilization (solid fertilizer)	2009-03-17	1	1	0	0	0	25	12.5
2	2-b	2009	soft winter wheat	Mineral fertilization (liquid fertilizer)	2009-03-26	1	1	66	0	0	0	0
2	2-b	2009	soft winter wheat	Herbicide spraying	2009-04-29	1	1						fluroxypyr	90
2	2-b	2009	soft winter wheat	Herbicide spraying	2009-04-29	1	1						clopyralid	34.95
2	2-b	2009	soft winter wheat	Herbicide spraying	2009-04-29	1	1						2,4-MCPA	400.05
2	2-b	2009	soft winter wheat	Mineral fertilization (liquid fertilizer)	2009-05-05	1	1	48	0	0	0	0
2	2-b	2009	soft winter wheat	Fungicide spraying	2009-05-13	0.5	1						epoxiconazole	50
2	2-b	2009	soft winter wheat	Fungicide spraying	2009-05-13	0.5	1						prochloraze	225
2	2-b	2009	soft winter wheat	Medium depth soil cultivation		1	1
2	2-b	2009	soft winter wheat	Harvest		1	1
2	2-b	2009	soft winter wheat	Medium depth soil cultivation		1	1
2	2-b	2010	winter protein pea	Sowing	2009-11-05	1	1								winter protein pea	220	kg/ha
2	2-b	2010	winter protein pea	Herbicide spraying	2010-04-10	0.5	1						aclonifen	270
2	2-b	2010	winter protein pea	Herbicide spraying	2010-04-10	0.5	1						bensultap	261
2	2-b	2010	winter protein pea	Fungicide spraying	2010-05-05	1	1						chlorothalonil	750
2	2-b	2010	winter protein pea	Ploughing		1	1
2	2-b	2010	winter protein pea	Rolling		1	1
2	2-b	2010	winter protein pea	Harvest		1	1
2	2-b	2010	winter protein pea	Low depth soil cultivation		1	1
2	2-b	2010	winter protein pea	Rolling		1	1
2	2-c	2006	spring barley	Sowing	2005-09-03	1	1								vetch	60	kg/ha
2	2-c	2006	spring barley	Combined sowing	2006-03-15	1	1								spring barley-Beatrix	280	kg/ha
2	2-c	2006	spring barley	Mineral fertilization (liquid fertilizer)	2006-03-21	1	1	42.3	0	0	0	0
2	2-c	2006	spring barley	Mineral fertilization (liquid fertilizer)	2006-04-08	1	1	55.2	0	0	0	0
2	2-c	2006	spring barley	Herbicide spraying	2006-05-14	1	1						clopyralid	24
2	2-c	2006	spring barley	Herbicide spraying	2006-05-14	1	1						2,4-MCPA	240
2	2-c	2006	spring barley	Herbicide spraying	2006-05-14	1	1						fluroxypyr	48
2	2-c	2006	spring barley	Fungicide spraying	2006-05-15	1	1						fenpropidine	250
2	2-c	2006	spring barley	Fungicide spraying	2006-05-15	1	1						propiconazole	62.5
2	2-c	2006	spring barley	Fungicide spraying	2006-06-03	0.5	1						picoxystrobine	100
2	2-c	2006	spring barley	Fungicide spraying	2006-06-03	0.5	1						cyprodinil	225
2	2-c	2006	spring barley	Stubble cultivation		1	1
2	2-c	2006	spring barley	Low depth soil cultivation		1	1
2	2-c	2006	spring barley	Ploughing		1	1
2	2-c	2006	spring barley	Mechanical weeding - flex tine harrowing		1	1
2	2-c	2006	spring barley	Rolling		1	1
2	2-c	2006	spring barley	Harvest		1	1
2	2-c	2007	sunflower	Rolling	2006-08-30	1	1
2	2-c	2007	sunflower	Medium depth soil cultivation	2006-09-28	1	1
2	2-c	2007	sunflower	Chopping	2006-11-14	1	1
2	2-c	2007	sunflower	Ploughing	2006-11-16	1	1
2	2-c	2007	sunflower	Low depth soil cultivation	2007-03-25	1	1
2	2-c	2007	sunflower	Herbicide spraying	2007-04-04	0.5	1						trifluraline	1200
2	2-c	2007	sunflower	Herbicide spraying	2007-04-04	0.5	1						glyphosate	540
2	2-c	2007	sunflower	Single-grain sowing	2007-04-05	1	1								sunflower	75	1000 seeds/ha
2	2-c	2007	sunflower	Rotary harrowing	2007-04-06	1	1
2	2-c	2007	sunflower	Sowing		1	1								white mustard	5	kg/ha
2	2-c	2007	sunflower	Harvest		1	1
2	2-c	2007	sunflower	Mineral fertilization (solid fertilizer)		1	1	67.5	67.5	0	0	0
2	2-c	2008	soft winter wheat	Sowing	2007-10-15	1	1								soft winter wheat	125	kg/ha
2	2-c	2008	soft winter wheat	Mineral fertilization (liquid fertilizer)	2008-03-05	1	1	90	0	0	0	0
2	2-c	2008	soft winter wheat	Herbicide spraying	2008-03-15	0.5	1						mesosulfuron-methyl	3.6
2	2-c	2008	soft winter wheat	Herbicide spraying	2008-03-15	0.5	1						amidosulfuron	7.5
2	2-c	2008	soft winter wheat	Herbicide spraying	2008-03-15	0.5	1						mefenpyr-diethyl	10.8
2	2-c	2008	soft winter wheat	Herbicide spraying	2008-03-15	0.5	1						iodosulfuron-methyl-sodium	3.6
2	2-c	2008	soft winter wheat	Mineral fertilization (liquid fertilizer)	2008-04-21	1	1	90	0	0	0	0
2	2-c	2008	soft winter wheat	Fungicide spraying	2008-05-10	1	1						boscalid	193.39
2	2-c	2008	soft winter wheat	Fungicide spraying	2008-05-10	1	1						epoxiconazole	55.61
2	2-c	2008	soft winter wheat	Stubble cultivation		1	1
2	2-c	2008	soft winter wheat	Medium depth soil cultivation		1	1
2	2-c	2008	soft winter wheat	Rotary harrowing		1	1
2	2-c	2008	soft winter wheat	Harvest		1	1
2	2-c	2009	winter protein pea	Combined sowing	2008-10-30	1	1								winter protein pea	180	kg/ha
2	2-c	2009	winter protein pea	Herbicide spraying	2009-03-14	1	1						cycloxydime	80
2	2-c	2009	winter protein pea	Fungicide spraying	2009-03-16	1	1						chlorothalonil	750
2	2-c	2009	winter protein pea	Insecticide spraying	2009-05-06	1	1						alphamethrine	10
2	2-c	2009	winter protein pea	Fungicide spraying	2009-05-11	1	1						chlorothalonil	750
2	2-c	2009	winter protein pea	Mineral fertilization (solid fertilizer)	2009-09-24	1	1	60	60	0	0	0
2	2-c	2009	winter protein pea	Ploughing		1	1
2	2-c	2009	winter protein pea	Rolling		1	1
2	2-c	2009	winter protein pea	Harvest		1	1
2	2-c	2009	winter protein pea	Low depth soil cultivation		1	1
2	2-c	2009	winter protein pea	Rolling		1	1
2	2-c	2010	oil seed rape	Combined sowing	2009-08-15	1	1								oil seed rape	4	kg/ha
2	2-c	2010	oil seed rape	Herbicide spraying	2009-08-15	1	1						napropamide	990
2	2-c	2010	oil seed rape	Insecticide spraying	2010-04-25	0.333333	1						lambda-cyhalothrine	5
2	2-c	2010	oil seed rape	Insecticide spraying	2010-04-25	0.333333	1						bifenthrine	8.8
2	2-c	2010	oil seed rape	Fungicide spraying	2010-04-25	0.333333	1						prothioconazole	150
2	2-c	2010	oil seed rape	Insecticide spraying	2010-04-25	0.333333	1						pyrimicarbe	100
2	2-c	2010	oil seed rape	Fungicide spraying	2010-08-15	1	1						coniothyrium minitans	100
2	2-c	2010	oil seed rape	Harvest		1	1
2	2-c	2010	oil seed rape	Stubble cultivation		1	1
2	2-c	2010	oil seed rape	Mineral fertilization (liquid fertilizer)		1	1	23.1	0	0	0	0
2	2-c	2010	oil seed rape	Mineral fertilization (liquid fertilizer)		1	1	54	0	0	0	0
2	2-d	2007	soft winter wheat	Sowing	2006-10-15	1	1								soft winter wheat	109	kg/ha
2	2-d	2007	soft winter wheat	Stubble cultivation	2006-10-21	1	1
2	2-d	2007	soft winter wheat	Ploughing	2006-10-21	1	1
2	2-d	2007	soft winter wheat	Rotary harrowing	2006-10-23	1	1
2	2-d	2007	soft winter wheat	Mineral fertilization (liquid fertilizer)	2007-02-16	1	1	54.9	0	0	0	0
2	2-d	2007	soft winter wheat	Herbicide spraying	2007-02-19	0.5	1						flupyrsulfuron-methyl	7.9
2	2-d	2007	soft winter wheat	Herbicide spraying	2007-02-19	0.5	1						diflufenicanil	28.8
2	2-d	2007	soft winter wheat	Herbicide spraying	2007-02-19	0.5	1						thifensulfuron-methyle	31.6
2	2-d	2007	soft winter wheat	Herbicide spraying	2007-02-19	0.5	1						bromoxynil phenol	43.2
2	2-d	2007	soft winter wheat	Herbicide spraying	2007-02-19	0.5	1						ioxynil	43.2
2	2-d	2007	soft winter wheat	Mineral fertilization (liquid fertilizer)	2007-03-13	1	1	99.9	0	0	0	0
2	2-d	2007	soft winter wheat	Fungicide spraying	2007-04-17	1	1						fenpropidine	75
2	2-d	2007	soft winter wheat	Mineral fertilization (solid fertilizer)	2007-04-27	1	1	30.15	0	0	0	0
2	2-d	2007	soft winter wheat	Fungicide spraying	2007-05-03	0.5	1						epoxiconazole	50
2	2-d	2007	soft winter wheat	Fungicide spraying	2007-05-03	0.5	1						prochloraze	200
2	2-d	2007	soft winter wheat	Harvest		1	1
2	2-d	2007	soft winter wheat	Mineral fertilization (solid fertilizer)		1	1	0	0	0	35	17.5
2	2-d	2008	winter barley	Sowing	2007-10-15	1	1								winter barley	110	kg/ha
2	2-d	2008	winter barley	Herbicide spraying	2007-11-10	0.5	1						flupyrsulfuron-methyl	7.5
2	2-d	2008	winter barley	Herbicide spraying	2007-11-10	0.5	1						diflufenicanil	20
2	2-d	2008	winter barley	Herbicide spraying	2007-11-10	0.5	1						thifensulfuron-methyle	30
2	2-d	2008	winter barley	Herbicide spraying	2007-11-10	0.5	1						ioxynil	37.5
2	2-d	2008	winter barley	Herbicide spraying	2007-11-10	0.5	1						bromoxynil octanoate	62.5
2	2-d	2008	winter barley	Mineral fertilization (liquid fertilizer)	2008-02-12	1	1	39.9	0	0	0	0
2	2-d	2008	winter barley	Mineral fertilization (liquid fertilizer)	2008-03-11	1	1	69.9	0	0	0	0
2	2-d	2008	winter barley	Mineral fertilization (solid fertilizer)	2008-03-11	1	1	0	0	0	50	25
2	2-d	2008	winter barley	Fungicide spraying	2008-05-02	0.333333	1						picoxystrobine	75
2	2-d	2008	winter barley	Fungicide spraying	2008-05-02	0.333333	1						propiconazole	93.75
2	2-d	2008	winter barley	Plant growth regulator spraying	2008-05-02	0.333333	1						ethephon	240
2	2-d	2008	winter barley	Fungicide spraying	2008-05-02	0.333333	1						chlorothalonil	375
2	2-d	2008	winter barley	Mineral fertilization (solid fertilizer)	2008-11-06	1	1	30.8	22	0	0	0
2	2-d	2008	winter barley	Stubble cultivation		1	1
2	2-d	2008	winter barley	Ploughing		1	1
2	2-d	2008	winter barley	Rotary harrowing		1	1
2	2-d	2008	winter barley	Harvest		1	1
2	2-d	2009	winter protein pea	Combined sowing	2008-10-30	1	1								winter protein pea	250	kg/ha
2	2-d	2009	winter protein pea	Fungicide spraying	2009-03-16	1	1						chlorothalonil	750
2	2-d	2009	winter protein pea	Herbicide spraying	2009-04-09	0.5	1						aclonifen	270
2	2-d	2009	winter protein pea	Herbicide spraying	2009-04-09	0.5	1						bensultap	261
2	2-d	2009	winter protein pea	Insecticide spraying	2009-05-06	1	1						alphamethrine	10
2	2-d	2009	winter protein pea	Fungicide spraying	2009-05-11	1	1						chlorothalonil	750
2	2-d	2009	winter protein pea	Mineral fertilization (solid fertilizer)	2009-09-24	1	1	60	60	0	0	0
2	2-d	2009	winter protein pea	Ploughing		1	1
2	2-d	2009	winter protein pea	Rolling		1	1
2	2-d	2009	winter protein pea	Low depth soil cultivation		1	1
2	2-d	2009	winter protein pea	Mechanical weeding - flex tine harrowing		1	1
2	2-d	2009	winter protein pea	Harvest		1	1
2	2-d	2009	winter protein pea	Rolling		1	1
2	2-d	2010	soft winter wheat	Combined sowing	2009-10-15	1	1								soft winter wheat	115	kg/ha
2	2-d	2010	soft winter wheat	Herbicide spraying	2009-11-15	1	1						mefenpyr-diethyl	18
2	2-d	2010	soft winter wheat	Herbicide spraying	2009-11-15	1	1						iodosulfuron-methyl-sodium	1.2
2	2-d	2010	soft winter wheat	Herbicide spraying	2009-11-15	1	1						mesosulfuron-methyl	6
2	2-d	2010	soft winter wheat	Herbicide spraying	2010-03-15	1	1						diflufenicanil	20
2	2-d	2010	soft winter wheat	Herbicide spraying	2010-03-15	1	1						ioxynil	37.5
2	2-d	2010	soft winter wheat	Herbicide spraying	2010-03-15	1	1						bromoxynil octanoate	62.5
2	2-d	2010	soft winter wheat	Fungicide spraying	2010-05-05	0.333333	1						epoxiconazole	33.6
2	2-d	2010	soft winter wheat	Fungicide spraying	2010-05-05	0.333333	1						boscalid	139.8
2	2-d	2010	soft winter wheat	Fungicide spraying	2010-05-05	0.333333	1						prochloraze	225
2	2-d	2010	soft winter wheat	Fungicide spraying	2010-05-05	0.333333	1						fenpropimorphe	100
2	2-d	2010	soft winter wheat	Fungicide spraying	2010-05-05	0.333333	1						epoxiconazole	40.2
2	2-d	2010	soft winter wheat	Sowing		1	1								white mustard	3	kg/ha
2	2-d	2010	soft winter wheat	Stubble cultivation		1	1
2	2-d	2010	soft winter wheat	Harvest		1	1
2	2-d	2010	soft winter wheat	Rolling		1	1
3	3-a	2004	soft winter wheat	Sowing	2003-10-10	1	1								soft winter wheat-Caphorn	143	kg/ha
3	3-a	2004	soft winter wheat	Mineral fertilization (solid fertilizer)	2004-02-15	1	1	39.999	0	0	0	0
3	3-a	2004	soft winter wheat	Herbicide spraying	2004-03-18	1	1						fenoxaprop-p-ethyl	76.8
3	3-a	2004	soft winter wheat	Herbicide spraying	2004-03-18	1	1						iodosulfuron-methyl-sodium	9.6
3	3-a	2004	soft winter wheat	Mineral fertilization (solid fertilizer)	2004-03-19	1	1	82.984	0	0	0	0
3	3-a	2004	soft winter wheat	Mineral fertilization (solid fertilizer)	2004-04-19	1	1	43.014	0	0	0	0
3	3-a	2004	soft winter wheat	Mineral fertilization (solid fertilizer)	2004-05-11	1	1	35.0075	0	0	0	0
3	3-a	2004	soft winter wheat	Fungicide spraying	2004-05-19	0.5	1						metconazole	90
3	3-a	2004	soft winter wheat	Fungicide spraying	2004-05-19	0.5	1						azoxystrobine	37.5
3	3-a	2004	soft winter wheat	Stubble cultivation		1	1
3	3-a	2004	soft winter wheat	Harvest		1	1
3	3-a	2005	soybean	Herbicide spraying	2005-05-05	1	1						trifluraline	720
3	3-a	2005	soybean	Single-grain sowing	2005-05-09	1	1								soybean-Sépia	120	kg/ha
3	3-a	2005	soybean	Herbicide spraying	2005-05-15	0.5	1						linuron	450
3	3-a	2005	soybean	Herbicide spraying	2005-05-15	0.5	1						clomazone	108
3	3-a	2005	soybean	Herbicide spraying	2005-06-17	0.5	1						bensultap	348
3	3-a	2005	soybean	Herbicide spraying	2005-06-17	0.5	1						fomesafen	75
3	3-a	2005	soybean	Herbicide spraying	2005-06-17	0.5	1						nonyl phenol ethoxyle	283.5
3	3-a	2005	soybean	Stubble cultivation		1	1
3	3-a	2005	soybean	Harvest		1	1
3	3-a	2006	soft winter wheat	Sowing	2005-10-05	1	1								soft winter wheat-Caphorn	180	kg/ha
3	3-a	2006	soft winter wheat	Mineral fertilization (solid fertilizer)	2006-03-05	1	1	27	69	0	0	0
3	3-a	2006	soft winter wheat	Mineral fertilization (solid fertilizer)	2006-04-07	1	1	98.9925	0	0	0	0
3	3-a	2006	soft winter wheat	Herbicide spraying	2006-04-11	1	1						fenoxaprop-p-ethyl	62.08
3	3-a	2006	soft winter wheat	Herbicide spraying	2006-04-11	1	1						iodosulfuron-methyl-sodium	7.76
3	3-a	2006	soft winter wheat	Fungicide spraying	2006-05-11	1	1						epoxiconazole	41.25
3	3-a	2006	soft winter wheat	Fungicide spraying	2006-05-12	1	1						kresoxim-methyl	36.85
3	3-a	2006	soft winter wheat	Fungicide spraying	2006-05-12	1	1						pyraclostrobine	73.15
3	3-a	2006	soft winter wheat	Fungicide spraying	2006-05-12	1	1						epoxiconazole	27.5
3	3-a	2006	soft winter wheat	Mineral fertilization (solid fertilizer)	2006-05-12	1	1	57.9885	0	0	0	0
3	3-a	2006	soft winter wheat	Stubble cultivation		1	1
3	3-a	2006	soft winter wheat	Harvest		1	1
3	3-a	2007	oil seed rape	Organic fertilization (solid fertilizer, high volume)	2006-08-15	1	1	28.6	41.6	88.4	0	100.1
3	3-a	2007	oil seed rape	Sowing	2006-09-02	1	1								oil seed rape-Grizzly/10% Savannah	2.5	kg/ha
3	3-a	2007	oil seed rape	Herbicide spraying	2006-09-04	1	1						metazachlore	520
3	3-a	2007	oil seed rape	Herbicide spraying	2006-09-04	1	1						quinmerac	130
3	3-a	2007	oil seed rape	Herbicide spraying	2006-10-15	1	1						cycloxydime	100
3	3-a	2007	oil seed rape	Mineral fertilization (solid fertilizer)	2007-02-22	1	1	79.998	0	0	0	0
3	3-a	2007	oil seed rape	Mineral fertilization (solid fertilizer)	2007-03-26	1	1	22	0	0	6	30
3	3-a	2007	oil seed rape	Stubble cultivation		1	1
3	3-a	2007	oil seed rape	Low depth soil cultivation		1	1
3	3-a	2007	oil seed rape	Harvest		1	1
3	3-a	2007	oil seed rape	Stubble cultivation		1	1
3	3-a	2008	soft winter wheat	Sowing	2007-10-16	1	1								soft winter wheat-Royssac	150	kg/ha
3	3-a	2008	soft winter wheat	Mineral fertilization (solid fertilizer)	2008-02-13	1	1	0	0	79.68	0	0
3	3-a	2008	soft winter wheat	Mineral fertilization (solid fertilizer)	2008-02-14	1	1	29.7	75.9	0	0	0
3	3-a	2008	soft winter wheat	Herbicide spraying	2008-02-27	0.5	1						iodosulfuron-methyl-sodium	2.49
3	3-a	2008	soft winter wheat	Herbicide spraying	2008-02-27	0.5	1						metsulfuron methyle	2.584
3	3-a	2008	soft winter wheat	Herbicide spraying	2008-02-27	0.5	1						mesosulfuron-methyl	12.45
3	3-a	2008	soft winter wheat	Herbicide spraying	2008-02-27	0.5	1						thifensulfuron-methyle	25.916
3	3-a	2008	soft winter wheat	Herbicide spraying	2008-02-27	0.5	1						mefenpyr-diethyl	37.35
3	3-a	2008	soft winter wheat	Mineral fertilization (solid fertilizer)	2008-03-21	1	1	99.9975	0	0	0	0
3	3-a	2008	soft winter wheat	Fungicide spraying	2008-04-25	0.333333	1						spiroxamine	150
3	3-a	2008	soft winter wheat	Fungicide spraying	2008-04-25	0.333333	1						prothioconazole	75
3	3-a	2008	soft winter wheat	Fungicide spraying	2008-04-25	0.333333	1						propiconazole	18
3	3-a	2008	soft winter wheat	Fungicide spraying	2008-04-25	0.333333	1						prochloraze	80
3	3-a	2008	soft winter wheat	Mineral fertilization (solid fertilizer)	2008-05-07	1	1	58.9935	0	0	0	0
3	3-a	2008	soft winter wheat	Fungicide spraying	2008-05-13	0.333333	1						spiroxamine	150
3	3-a	2008	soft winter wheat	Fungicide spraying	2008-05-13	0.333333	1						prothioconazole	75
3	3-a	2008	soft winter wheat	Fungicide spraying	2008-05-13	0.333333	1						propiconazole	18
3	3-a	2008	soft winter wheat	Fungicide spraying	2008-05-13	0.333333	1						prochloraze	80
3	3-a	2008	soft winter wheat	Stubble cultivation		1	1
3	3-a	2008	soft winter wheat	Harvest		1	1
3	3-a	2009	soybean	Mineral fertilization (solid fertilizer)	2009-02-10	1	1	0	30	0	0	0
3	3-a	2009	soybean	Herbicide spraying	2009-03-14	1	1						glyphosate	720
3	3-a	2009	soybean	Sowing	2009-05-06	1	1								soybean	110	kg/ha
3	3-a	2009	soybean	Herbicide spraying	2009-05-09	0.5	1						clomazone	79.2
3	3-a	2009	soybean	Herbicide spraying	2009-05-09	0.5	1						linuron	900
3	3-a	2009	soybean	Medium depth soil cultivation		1	1
3	3-a	2009	soybean	Harvest		1	1
3	3-a	2010	soft winter wheat	Herbicide spraying	2009-09-28	1	1						glyphosate	720
3	3-a	2010	soft winter wheat	Direct sowing	2009-10-15	1	1								soft winter wheat	155	kg/ha
3	3-a	2010	soft winter wheat	Herbicide spraying	2010-04-05	0.5	1						metsulfuron methyle	10
3	3-a	2010	soft winter wheat	Herbicide spraying	2010-04-05	0.5	1						cloquintocet-mexyl	18.75
3	3-a	2010	soft winter wheat	Herbicide spraying	2010-04-05	0.5	1						pyroxsulame	18.75
3	3-a	2010	soft winter wheat	Fungicide spraying	2010-05-05	0.333333	1						cyproconazole	45.6
3	3-a	2010	soft winter wheat	Fungicide spraying	2010-05-05	0.333333	1						chlorothalonil	428.5
3	3-a	2010	soft winter wheat	Fungicide spraying	2010-05-05	0.333333	1						azoxystrobine	17.5
3	3-a	2010	soft winter wheat	Fungicide spraying	2010-05-05	0.5	1						prochloraze	96.75
3	3-a	2010	soft winter wheat	Fungicide spraying	2010-05-05	0.5	1						metconazole	69.66
3	3-a	2010	soft winter wheat	Fungicide spraying	2010-05-05	0.333333	1						propiconazole	71.25
3	3-a	2010	soft winter wheat	Harvest		1	1
3	3-a	2010	soft winter wheat	Organic fertilization (solid fertilizer, high volume)		1	1	44	64	136	0	154
3	3-a	2010	soft winter wheat	Mineral fertilization (solid fertilizer)		1	1	92	0	0	0	0
3	3-a	2010	soft winter wheat	Mineral fertilization (solid fertilizer)		1	1	46	0	0	0	0
3	3-a	2010	soft winter wheat	Mineral fertilization (solid fertilizer)		1	1	50.25	0	0	0	0
3	3-b	2004	grain corn	Herbicide spraying	2003-11-20	1	1						glyphosate	1080
3	3-b	2004	grain corn	Mineral fertilization (solid fertilizer)	2004-04-06	1	1	27	69	0	0	0
3	3-b	2004	grain corn	Single-grain sowing	2004-05-01	1	1								grain corn-Axiom	26.5	kg/ha
3	3-b	2004	grain corn	Herbicide spraying	2004-05-08	0.5	1						isoxadifen-ehyl	33.75
3	3-b	2004	grain corn	Herbicide spraying	2004-05-08	0.5	1						sulcotrione	225
3	3-b	2004	grain corn	Herbicide spraying	2004-05-08	0.5	1						foramsulfuron	33.75
3	3-b	2004	grain corn	Mineral fertilization (solid fertilizer)	2004-06-03	1	1	138	0	0	0	0
3	3-b	2004	grain corn	Herbicide spraying	2004-06-05	1	1						dicamba	135
3	3-b	2004	grain corn	Herbicide spraying	2004-06-05	1	1						bensultap	480
3	3-b	2004	grain corn	Stubble cultivation		1	1
3	3-b	2004	grain corn	Low depth soil cultivation		1	1
3	3-b	2004	grain corn	Harvest		1	1
3	3-b	2005	soybean	Mineral fertilization (solid fertilizer)	2005-01-12	1	1	0	0	76.68	0	0
3	3-b	2005	soybean	Herbicide spraying	2005-05-07	1	1						trifluraline	720
3	3-b	2005	soybean	Sowing	2005-05-10	1	1								soybean-Sepia	120	kg/ha
3	3-b	2005	soybean	Herbicide spraying	2005-05-15	0.5	1						linuron	450
3	3-b	2005	soybean	Herbicide spraying	2005-05-15	0.5	1						clomazone	108
3	3-b	2005	soybean	Herbicide spraying	2005-06-19	0.5	1						bensultap	696
3	3-b	2005	soybean	Herbicide spraying	2005-06-19	0.5	1						fomesafen	125
3	3-b	2005	soybean	Herbicide spraying	2005-06-19	0.5	1						nonyl phenol ethoxyle	472.5
3	3-b	2005	soybean	Stubble cultivation		1	1
3	3-b	2005	soybean	Harvest		1	1
3	3-b	2006	soft winter wheat	Sowing	2005-10-05	1	1								soft winter wheat-Aubusson	170	kg/ha
3	3-b	2006	soft winter wheat	Mineral fertilization (solid fertilizer)	2006-01-27	1	1	0	0	59.04	0	0
3	3-b	2006	soft winter wheat	Mineral fertilization (solid fertilizer)	2006-03-05	1	1	19.8	50.6	0	0	0
3	3-b	2006	soft winter wheat	Herbicide spraying	2006-03-30	1	1						fenoxaprop-p-ethyl	64
3	3-b	2006	soft winter wheat	Herbicide spraying	2006-03-30	1	1						iodosulfuron-methyl-sodium	8
3	3-b	2006	soft winter wheat	Mineral fertilization (solid fertilizer)	2006-04-07	1	1	98.9925	0	0	0	0
3	3-b	2006	soft winter wheat	Fungicide spraying	2006-05-11	1	1						epoxiconazole	37.5
3	3-b	2006	soft winter wheat	Fungicide spraying	2006-05-12	1	1						kresoxim-methyl	40.2
3	3-b	2006	soft winter wheat	Fungicide spraying	2006-05-12	1	1						pyraclostrobine	79.8
3	3-b	2006	soft winter wheat	Fungicide spraying	2006-05-12	1	1						epoxiconazole	30
3	3-b	2006	soft winter wheat	Mineral fertilization (solid fertilizer)	2006-05-13	1	1	57.9885	0	0	0	0
3	3-b	2006	soft winter wheat	Stubble cultivation		1	1
3	3-b	2006	soft winter wheat	Harvest		1	1
3	3-b	2007	oil seed rape	Organic fertilization (solid fertilizer, high volume)	2006-08-15	1	1	28.6	41.6	88.4	0	100.1
3	3-b	2007	oil seed rape	Sowing	2006-09-02	1	1								oil seed rape-Grizzly/10% Savannah	1.42	kg/ha
3	3-b	2007	oil seed rape	Herbicide spraying	2006-09-04	1	1						metazachlore	520
3	3-b	2007	oil seed rape	Herbicide spraying	2006-09-04	1	1						quinmerac	130
3	3-b	2007	oil seed rape	Herbicide spraying	2006-10-15	1	1						cycloxydime	36
3	3-b	2007	oil seed rape	Mineral fertilization (solid fertilizer)	2007-02-22	1	1	79.998	0	0	0	0
3	3-b	2007	oil seed rape	Mineral fertilization (solid fertilizer)	2007-03-26	1	1	22	0	0	6	30
3	3-b	2007	oil seed rape	Stubble cultivation		1	1
3	3-b	2007	oil seed rape	Low depth soil cultivation		1	1
3	3-b	2007	oil seed rape	Harvest		1	1
3	3-b	2007	oil seed rape	Stubble cultivation		1	1
3	3-b	2008	soft winter wheat	Sowing	2007-10-16	1	1								soft winter wheat-Aubusson	150	kg/ha
3	3-b	2008	soft winter wheat	Mineral fertilization (solid fertilizer)	2008-02-13	1	1	0	0	79.68	0	0
3	3-b	2008	soft winter wheat	Mineral fertilization (solid fertilizer)	2008-02-14	1	1	29.7	75.9	0	0	0
3	3-b	2008	soft winter wheat	Herbicide spraying	2008-03-07	0.5	1						iodosulfuron-methyl-sodium	2.49
3	3-b	2008	soft winter wheat	Herbicide spraying	2008-03-07	0.5	1						metsulfuron methyle	2.584
3	3-b	2008	soft winter wheat	Herbicide spraying	2008-03-07	0.5	1						mesosulfuron-methyl	12.45
3	3-b	2008	soft winter wheat	Herbicide spraying	2008-03-07	0.5	1						thifensulfuron-methyle	25.916
3	3-b	2008	soft winter wheat	Herbicide spraying	2008-03-07	0.5	1						mefenpyr-diethyl	37.35
3	3-b	2008	soft winter wheat	Fungicide spraying	2008-03-19	1	1						laminarine	29.6
3	3-b	2008	soft winter wheat	Mineral fertilization (solid fertilizer)	2008-03-21	1	1	99.9975	0	0	0	0
3	3-b	2008	soft winter wheat	Fungicide spraying	2008-04-25	0.333333	1						spiroxamine	150
3	3-b	2008	soft winter wheat	Fungicide spraying	2008-04-25	0.333333	1						prothioconazole	75
3	3-b	2008	soft winter wheat	Fungicide spraying	2008-04-25	0.333333	1						propiconazole	18
3	3-b	2008	soft winter wheat	Fungicide spraying	2008-04-25	0.333333	1						prochloraze	80
3	3-b	2008	soft winter wheat	Mineral fertilization (solid fertilizer)	2008-05-07	1	1	78.993	0	0	0	0
3	3-b	2008	soft winter wheat	Fungicide spraying	2008-05-13	0.333333	1						spiroxamine	150
3	3-b	2008	soft winter wheat	Fungicide spraying	2008-05-13	0.333333	1						prothioconazole	75
3	3-b	2008	soft winter wheat	Fungicide spraying	2008-05-13	0.333333	1						propiconazole	18
3	3-b	2008	soft winter wheat	Fungicide spraying	2008-05-13	0.333333	1						prochloraze	80
3	3-b	2008	soft winter wheat	Stubble cultivation		1	1
3	3-b	2008	soft winter wheat	Harvest		1	1
3	3-b	2009	sunflower	Herbicide spraying	2009-03-14	1	1						glyphosate	720
3	3-b	2009	sunflower	Fungicide spraying	2009-03-19	1	1						laminarine	29.6
3	3-b	2009	sunflower	Single-grain sowing	2009-04-03	1	1								sunflower	60	1000 seeds/ha
3	3-b	2009	sunflower	Herbicide spraying	2009-04-03	0.5	1						metazachlore	100
3	3-b	2009	sunflower	Herbicide spraying	2009-04-03	0.5	1						pendimethaline	99
3	3-b	2009	sunflower	Herbicide spraying	2009-04-03	0.5	1						metazachlore	100
3	3-b	2009	sunflower	Herbicide spraying	2009-04-03	0.5	1						pendimethaline	99
3	3-b	2009	sunflower	Molluscicide spreading	2009-04-03	0	1						metaldehyde	150
3	3-b	2009	sunflower	Herbicide spraying	2009-04-03	0.5	1						quinmerac	25
3	3-b	2009	sunflower	Herbicide spraying	2009-04-03	0.5	1						quinmerac	25
3	3-b	2009	sunflower	Herbicide spraying	2009-04-12	1	1						aclonifen	108
3	3-b	2009	sunflower	Herbicide spraying	2009-04-21	1	1						aclonifen	108
3	3-b	2009	sunflower	Mineral fertilization (solid fertilizer)	2009-05-02	1	1	50.25	0	0	0	0
3	3-b	2009	sunflower	Harvest		1	1
3	3-b	2009	sunflower	Medium depth soil cultivation		1	1
3	3-b	2009	sunflower	Medium depth soil cultivation		1	1
3	3-b	2010	soft winter wheat	Herbicide spraying	2009-09-28	1	1						glyphosate	720
3	3-b	2010	soft winter wheat	Direct sowing	2009-10-15	1	1								soft winter wheat	155	kg/ha
3	3-b	2010	soft winter wheat	Herbicide spraying	2010-04-05	0.5	1						metsulfuron methyle	1
3	3-b	2010	soft winter wheat	Herbicide spraying	2010-04-05	0.5	1						cloquintocet-mexyl	18.75
3	3-b	2010	soft winter wheat	Herbicide spraying	2010-04-05	0.5	1						pyroxsulame	18.75
3	3-b	2010	soft winter wheat	Fungicide spraying	2010-05-05	0.333333	1						cyproconazole	45.6
3	3-b	2010	soft winter wheat	Fungicide spraying	2010-05-05	0.333333	1						chlorothalonil	428.5
3	3-b	2010	soft winter wheat	Fungicide spraying	2010-05-05	0.333333	1						azoxystrobine	17.5
3	3-b	2010	soft winter wheat	Fungicide spraying	2010-05-05	0.5	1						prochloraze	96.75
3	3-b	2010	soft winter wheat	Fungicide spraying	2010-05-05	0.5	1						metconazole	69.66
3	3-b	2010	soft winter wheat	Fungicide spraying	2010-05-05	0.333333	1						propiconazole	71.25
3	3-b	2010	soft winter wheat	Stubble cultivation		1	1
3	3-b	2010	soft winter wheat	Harvest		1	1
3	3-b	2010	soft winter wheat	Mineral fertilization (solid fertilizer)		1	1	0	0	48	0	0
3	3-b	2010	soft winter wheat	Mineral fertilization (solid fertilizer)		1	1	40	60	0	0	0
3	3-b	2010	soft winter wheat	Mineral fertilization (solid fertilizer)		1	1	92	0	0	0	0
3	3-b	2010	soft winter wheat	Mineral fertilization (solid fertilizer)		1	1	46	0	0	0	0
3	3-b	2010	soft winter wheat	Mineral fertilization (solid fertilizer)		1	1	50.25	0	0	0	0
3	3-c	2004	soft winter wheat	Sowing	2003-10-10	1	1								soft winter wheat-Soissons	120	kg/ha
3	3-c	2004	soft winter wheat	Mineral fertilization (solid fertilizer)	2004-03-05	1	1	27	69	0	0	0
3	3-c	2004	soft winter wheat	Mineral fertilization (solid fertilizer)	2004-04-07	1	1	98.9925	0	0	0	0
3	3-c	2004	soft winter wheat	Herbicide spraying	2004-04-11	1	1						fenoxaprop-p-ethyl	62.08
3	3-c	2004	soft winter wheat	Herbicide spraying	2004-04-11	1	1						iodosulfuron-methyl-sodium	7.76
3	3-c	2004	soft winter wheat	Fungicide spraying	2004-05-11	1	1						epoxiconazole	41.25
3	3-c	2004	soft winter wheat	Fungicide spraying	2004-05-12	1	1						kresoxim-methyl	36.85
3	3-c	2004	soft winter wheat	Fungicide spraying	2004-05-12	1	1						pyraclostrobine	73.15
3	3-c	2004	soft winter wheat	Fungicide spraying	2004-05-12	1	1						epoxiconazole	27.5
3	3-c	2004	soft winter wheat	Mineral fertilization (solid fertilizer)	2004-05-12	1	1	57.9885	0	0	0	0
3	3-c	2004	soft winter wheat	Stubble cultivation		1	1
3	3-c	2004	soft winter wheat	Harvest		1	1
3	3-c	2005	oil seed rape	Herbicide spraying	2004-09-01	1	1						trifluraline	1200
3	3-c	2005	oil seed rape	Sowing	2004-09-02	1	1								oil seed rape-Expert	3	kg/ha
3	3-c	2005	oil seed rape	Herbicide spraying	2004-09-04	1	1						metazachlore	1000
3	3-c	2005	oil seed rape	Mineral fertilization (solid fertilizer)	2005-01-10	1	1	0	0	100.32	0	0
3	3-c	2005	oil seed rape	Mineral fertilization (solid fertilizer)	2005-02-10	1	1	83.013	0	0	0	0
3	3-c	2005	oil seed rape	Mineral fertilization (solid fertilizer)	2005-03-05	1	1	0	0	0	75	37.5
3	3-c	2005	oil seed rape	Mineral fertilization (solid fertilizer)	2005-03-10	1	1	36	92	0	0	0
3	3-c	2005	oil seed rape	Mineral fertilization (solid fertilizer)	2005-04-01	1	1	32.9975	0	0	0	0
3	3-c	2005	oil seed rape	Insecticide spraying	2005-04-03	1	1						tau-fluvalinate	48
3	3-c	2005	oil seed rape	Stubble cultivation		1	1
3	3-c	2005	oil seed rape	Harvest		1	1
3	3-c	2006	soft winter wheat	Sowing	2005-10-11	1	1								soft winter wheat-Aubusson	152	kg/ha
3	3-c	2006	soft winter wheat	Herbicide spraying	2005-10-15	1	1						glyphosate	1080
3	3-c	2006	soft winter wheat	Mineral fertilization (solid fertilizer)	2006-01-26	1	1	0	0	47.22	0	0
3	3-c	2006	soft winter wheat	Mineral fertilization (solid fertilizer)	2006-03-01	1	1	27	69	0	0	0
3	3-c	2006	soft winter wheat	Mineral fertilization (solid fertilizer)	2006-04-07	1	1	99.9975	0	0	0	0
3	3-c	2006	soft winter wheat	Herbicide spraying	2006-04-13	1	1						iodosulfuron-methyl-sodium	1.8
3	3-c	2006	soft winter wheat	Herbicide spraying	2006-04-13	1	1						mesosulfuron-methyl	9
3	3-c	2006	soft winter wheat	Herbicide spraying	2006-04-13	1	1						mefenpyr-diethyl	27
3	3-c	2006	soft winter wheat	Fungicide spraying	2006-05-11	1	1						epoxiconazole	41.25
3	3-c	2006	soft winter wheat	Fungicide spraying	2006-05-12	1	1						kresoxim-methyl	33.5
3	3-c	2006	soft winter wheat	Fungicide spraying	2006-05-12	1	1						pyraclostrobine	66.5
3	3-c	2006	soft winter wheat	Fungicide spraying	2006-05-12	1	1						epoxiconazole	25
3	3-c	2006	soft winter wheat	Mineral fertilization (solid fertilizer)	2006-05-12	1	1	67	0	0	0	0
3	3-c	2006	soft winter wheat	Stubble cultivation		1	1
3	3-c	2006	soft winter wheat	Harvest		1	1
3	3-c	2007	grain corn	Organic fertilization (solid fertilizer, high volume)	2007-01-24	1	1	28.6	41.6	88.4	0	100.1
3	3-c	2007	grain corn	Single-grain sowing	2007-04-25	1	1								grain corn-Lemoro	28.4	kg/ha
3	3-c	2007	grain corn	Mineral fertilization (solid fertilizer)	2007-05-24	1	1	128.984	0	0	0	0
3	3-c	2007	grain corn	Herbicide spraying	2007-05-30	0.333333	1						mesotrione	83
3	3-c	2007	grain corn	Herbicide spraying	2007-05-30	0.333333	1						nicosulfuron	38
3	3-c	2007	grain corn	Herbicide spraying	2007-05-30	0.333333	1						bromoxynil octanoate	25
3	3-c	2007	grain corn	Stubble cultivation		1	1
3	3-c	2007	grain corn	Low depth soil cultivation		1	1
3	3-c	2007	grain corn	Harvest		1	1
3	3-c	2007	grain corn	Mechanical weeding - rotary hoeing		1	1
3	3-c	2008	soft winter wheat	Sowing	2007-10-18	1	1								soft winter wheat-Soissons	171	kg/ha
3	3-c	2008	soft winter wheat	Mineral fertilization (solid fertilizer)	2008-02-13	1	1	0	0	79.68	0	0
3	3-c	2008	soft winter wheat	Mineral fertilization (solid fertilizer)	2008-02-15	1	1	29.7	75.9	0	0	0
3	3-c	2008	soft winter wheat	Herbicide spraying	2008-03-07	0.5	1						iodosulfuron-methyl-sodium	2.49
3	3-c	2008	soft winter wheat	Herbicide spraying	2008-03-07	0.5	1						metsulfuron methyle	2.584
3	3-c	2008	soft winter wheat	Herbicide spraying	2008-03-07	0.5	1						mesosulfuron-methyl	12.45
3	3-c	2008	soft winter wheat	Herbicide spraying	2008-03-07	0.5	1						thifensulfuron-methyle	25.916
3	3-c	2008	soft winter wheat	Herbicide spraying	2008-03-07	0.5	1						mefenpyr-diethyl	37.35
3	3-c	2008	soft winter wheat	Fungicide spraying	2008-03-19	1	1						laminarine	29.6
3	3-c	2008	soft winter wheat	Mineral fertilization (solid fertilizer)	2008-03-21	1	1	99.9975	0	0	0	0
3	3-c	2008	soft winter wheat	Fungicide spraying	2008-04-25	0.333333	1						spiroxamine	150
3	3-c	2008	soft winter wheat	Fungicide spraying	2008-04-25	0.333333	1						prothioconazole	75
3	3-c	2008	soft winter wheat	Fungicide spraying	2008-04-25	0.333333	1						propiconazole	18
3	3-c	2008	soft winter wheat	Fungicide spraying	2008-04-25	0.333333	1						prochloraze	80
3	3-c	2008	soft winter wheat	Mineral fertilization (solid fertilizer)	2008-05-07	1	1	58.9935	0	0	0	0
3	3-c	2008	soft winter wheat	Fungicide spraying	2008-05-13	0.333333	1						spiroxamine	150
3	3-c	2008	soft winter wheat	Fungicide spraying	2008-05-13	0.333333	1						prothioconazole	75
3	3-c	2008	soft winter wheat	Fungicide spraying	2008-05-13	0.333333	1						propiconazole	18
3	3-c	2008	soft winter wheat	Fungicide spraying	2008-05-13	0.333333	1						prochloraze	80
3	3-c	2008	soft winter wheat	Stubble cultivation		1	1
3	3-c	2008	soft winter wheat	Harvest		1	1
3	3-c	2009	oil seed rape	Herbicide spraying	2008-08-23	1	1						trifluraline	960
3	3-c	2009	oil seed rape	Sowing	2008-08-28	1	1								oil seed rape	2.6	kg/ha
3	3-c	2009	oil seed rape	Herbicide spraying	2008-09-08	0.333333	1						clomazone	7.5
3	3-c	2009	oil seed rape	Herbicide spraying	2008-09-08	0.333333	1						metazachlore	100
3	3-c	2009	oil seed rape	Herbicide spraying	2008-09-08	0.333333	1						metazachlore	125
3	3-c	2009	oil seed rape	Herbicide spraying	2008-09-08	0.333333	1						dimethachlore	46.875
3	3-c	2009	oil seed rape	Herbicide spraying	2008-09-08	0.333333	1						quinmerac	25
3	3-c	2009	oil seed rape	Herbicide spraying	2008-09-08	0.333333	1						napropamide	46.875
3	3-c	2009	oil seed rape	Herbicide spraying	2008-09-17	0.333333	1						clomazone	7.5
3	3-c	2009	oil seed rape	Herbicide spraying	2008-09-17	0.333333	1						metazachlore	100
3	3-c	2009	oil seed rape	Herbicide spraying	2008-09-17	0.333333	1						metazachlore	125
3	3-c	2009	oil seed rape	Herbicide spraying	2008-09-17	0.333333	1						dimethachlore	46.875
3	3-c	2009	oil seed rape	Herbicide spraying	2008-09-17	0.333333	1						quinmerac	25
3	3-c	2009	oil seed rape	Herbicide spraying	2008-09-17	0.333333	1						napropamide	46.875
3	3-c	2009	oil seed rape	Mineral fertilization (solid fertilizer)	2009-02-20	1	1	70.35	0	0	0	0
3	3-c	2009	oil seed rape	Insecticide spraying	2009-03-15	1	1						betacyfluthrine	5
3	3-c	2009	oil seed rape	Mineral fertilization (solid fertilizer)	2009-03-31	1	1	0	0	0	50	25
3	3-c	2009	oil seed rape	Mineral fertilization (solid fertilizer)	2009-04-01	1	1	24	24	0	0	0
3	3-c	2009	oil seed rape	Mineral fertilization (solid fertilizer)	2009-04-02	1	1	52.9	0	0	0	0
3	3-c	2009	oil seed rape	Herbicide spraying	2009-04-10	1	1						clopyralid	100
3	3-c	2009	oil seed rape	Fungicide spraying	2009-04-13	1	1						boscalid	100
3	3-c	2009	oil seed rape	Fungicide spraying	2009-04-21	1	1						boscalid	110
3	3-c	2009	oil seed rape	Organic fertilization (solid fertilizer, high volume)	2009-08-20	1	1	55	80	170	0	192.5
3	3-c	2009	oil seed rape	Stubble cultivation		1	1
3	3-c	2009	oil seed rape	Harvest		1	1
3	3-c	2009	oil seed rape	Stubble cultivation		1	1
3	3-c	2010	soft winter wheat	Herbicide spraying	2009-09-28	1	1						glyphosate	720
3	3-c	2010	soft winter wheat	Direct sowing	2009-10-15	1	1								soft winter wheat	160	kg/ha
3	3-c	2010	soft winter wheat	Herbicide spraying	2010-04-05	0.5	1						metsulfuron methyle	1
3	3-c	2010	soft winter wheat	Herbicide spraying	2010-04-05	0.5	1						cloquintocet-mexyl	18.75
3	3-c	2010	soft winter wheat	Herbicide spraying	2010-04-05	0.5	1						pyroxsulame	18.75
3	3-c	2010	soft winter wheat	Fungicide spraying	2010-05-05	0.333333	1						cyproconazole	45.6
3	3-c	2010	soft winter wheat	Fungicide spraying	2010-05-05	0.333333	1						chlorothalonil	428.5
3	3-c	2010	soft winter wheat	Fungicide spraying	2010-05-05	0.333333	1						azoxystrobine	17.5
3	3-c	2010	soft winter wheat	Fungicide spraying	2010-05-05	0.5	1						prochloraze	96.75
3	3-c	2010	soft winter wheat	Fungicide spraying	2010-05-05	0.5	1						metconazole	69.66
3	3-c	2010	soft winter wheat	Fungicide spraying	2010-05-05	0.333333	1						propiconazole	71.25
3	3-c	2010	soft winter wheat	Stubble cultivation		1	1
3	3-c	2010	soft winter wheat	Harvest		1	1
3	3-c	2010	soft winter wheat	Stubble cultivation		1	1
3	3-c	2010	soft winter wheat	Mineral fertilization (solid fertilizer)		1	1	0	0	48	0	0
3	3-c	2010	soft winter wheat	Mineral fertilization (solid fertilizer)		1	1	40	60	0	0	0
3	3-c	2010	soft winter wheat	Mineral fertilization (solid fertilizer)		1	1	92	0	0	0	0
3	3-c	2010	soft winter wheat	Mineral fertilization (solid fertilizer)		1	1	46	0	0	0	0
3	3-c	2010	soft winter wheat	Mineral fertilization (solid fertilizer)		1	1	50.25	0	0	0	0
3	3-d	2004	soybean	Herbicide spraying	2003-11-21	1	1						glyphosate	1080
3	3-d	2004	soybean	Mineral fertilization (solid fertilizer)	2004-02-23	1	1	0	0	90	0	0
3	3-d	2004	soybean	Single-grain sowing	2004-04-26	1	1								soybean-Nikita	120	kg/ha
3	3-d	2004	soybean	Herbicide spraying	2004-04-28	1	1						S-metolachlore	960
3	3-d	2004	soybean	Herbicide spraying	2004-05-20	0.5	1						bensultap	261
3	3-d	2004	soybean	Herbicide spraying	2004-05-20	0.5	1						fomesafen	75
3	3-d	2004	soybean	Herbicide spraying	2004-05-20	0.5	1						nonyl phenol ethoxyle	283.5
3	3-d	2004	soybean	Herbicide spraying	2004-05-27	0.5	1						bensultap	261
3	3-d	2004	soybean	Herbicide spraying	2004-05-27	0.5	1						fomesafen	75
3	3-d	2004	soybean	Herbicide spraying	2004-05-27	0.5	1						nonyl phenol ethoxyle	283.5
3	3-d	2004	soybean	Herbicide spraying	2004-06-02	0.5	1						bensultap	261
3	3-d	2004	soybean	Herbicide spraying	2004-06-02	0.5	1						fomesafen	75
3	3-d	2004	soybean	Herbicide spraying	2004-06-02	0.5	1						nonyl phenol ethoxyle	283.5
3	3-d	2004	soybean	Stubble cultivation		1	1
3	3-d	2004	soybean	Low depth soil cultivation		1	1
3	3-d	2004	soybean	Harvest		1	1
3	3-d	2005	soft winter wheat	Combined sowing	2004-10-24	1	1								soft winter wheat-Aubusson	168	kg/ha
3	3-d	2005	soft winter wheat	Mineral fertilization (solid fertilizer)	2005-01-12	1	1	0	0	60	0	0
3	3-d	2005	soft winter wheat	Mineral fertilization (solid fertilizer)	2005-02-15	1	1	43.014	0	0	0	0
3	3-d	2005	soft winter wheat	Mineral fertilization (solid fertilizer)	2005-03-12	1	1	27	69	0	0	0
3	3-d	2005	soft winter wheat	Herbicide spraying	2005-03-23	1	1						iodosulfuron-methyl-sodium	1.8
3	3-d	2005	soft winter wheat	Herbicide spraying	2005-03-23	1	1						mesosulfuron-methyl	9
3	3-d	2005	soft winter wheat	Herbicide spraying	2005-03-23	1	1						mefenpyr-diethyl	27
3	3-d	2005	soft winter wheat	Mineral fertilization (solid fertilizer)	2005-04-05	1	1	52.997	0	0	0	0
3	3-d	2005	soft winter wheat	Fungicide spraying	2005-05-13	0.5	1						kresoxim-methyl	40.2
3	3-d	2005	soft winter wheat	Fungicide spraying	2005-05-13	0.5	1						epoxiconazole	37.5
3	3-d	2005	soft winter wheat	Fungicide spraying	2005-05-13	0.5	1						pyraclostrobine	79.8
3	3-d	2005	soft winter wheat	Fungicide spraying	2005-05-13	0.5	1						epoxiconazole	30
3	3-d	2005	soft winter wheat	Mineral fertilization (solid fertilizer)	2005-05-17	1	1	59.984	0	0	0	0
3	3-d	2005	soft winter wheat	Fungicide spraying	2005-05-27	1	1						metconazole	72
3	3-d	2005	soft winter wheat	Harvest		1	1
3	3-d	2006	oil seed rape	Molluscicide spreading	2005-08-13	1	1						metaldehyde	45
3	3-d	2006	oil seed rape	Herbicide spraying	2005-08-24	1	1						trifluraline	1200
3	3-d	2006	oil seed rape	Sowing	2005-08-30	1	1								oil seed rape-Grizzly	2.5	kg/ha
3	3-d	2006	oil seed rape	Herbicide spraying	2005-09-01	1	1						metazachlore	900
3	3-d	2006	oil seed rape	Herbicide spraying	2005-10-04	1	1						cycloxydime	100
3	3-d	2006	oil seed rape	Mineral fertilization (solid fertilizer)	2006-01-28	1	1	0	0	88.5	0	0
3	3-d	2006	oil seed rape	Mineral fertilization (solid fertilizer)	2006-02-11	1	1	83.9845	0	0	0	0
3	3-d	2006	oil seed rape	Mineral fertilization (solid fertilizer)	2006-03-05	1	1	27	69	0	0	0
3	3-d	2006	oil seed rape	Mineral fertilization (solid fertilizer)	2006-03-16	1	1	0	0	0	75	37.5
3	3-d	2006	oil seed rape	Mineral fertilization (solid fertilizer)	2006-04-05	1	1	50.0155	0	0	0	0
3	3-d	2006	oil seed rape	Insecticide spraying	2006-04-21	1	1						tau-fluvalinate	48
3	3-d	2006	oil seed rape	Stubble cultivation		1	1
3	3-d	2006	oil seed rape	Harvest		1	1
3	3-d	2007	soft winter wheat	Herbicide spraying	2006-10-09	1	1						glyphosate	1080
3	3-d	2007	soft winter wheat	Sowing	2006-10-16	1	1								soft winter wheat-Azimut	155	kg/ha
3	3-d	2007	soft winter wheat	Mineral fertilization (solid fertilizer)	2007-03-13	1	1	79.994	0	0	0	0
3	3-d	2007	soft winter wheat	Herbicide spraying	2007-03-15	0.5	1						clodinafop-propargyl	60
3	3-d	2007	soft winter wheat	Herbicide spraying	2007-03-15	0.5	1						metsulfuron methyle	3.06
3	3-d	2007	soft winter wheat	Herbicide spraying	2007-03-15	0.5	1						cloquintocet-mexyl	15
3	3-d	2007	soft winter wheat	Herbicide spraying	2007-03-15	0.5	1						thifensulfuron-methyle	30.69
3	3-d	2007	soft winter wheat	Mineral fertilization (solid fertilizer)	2007-04-07	1	1	79.994	0	0	0	0
3	3-d	2007	soft winter wheat	Fungicide spraying	2007-04-27	0.5	1						cyproconazole	80
3	3-d	2007	soft winter wheat	Fungicide spraying	2007-04-27	0.5	1						chlorothalonil	550
3	3-d	2007	soft winter wheat	Fungicide spraying	2007-04-27	0.5	1						propiconazole	125
3	3-d	2007	soft winter wheat	Organic fertilization (solid fertilizer, high volume)	2007-09-01	1	1	28.6	41.6	88.4	0	100.1
3	3-d	2007	soft winter wheat	Sowing		0	1								volunteers of the previous crop	0	kg/ha
3	3-d	2007	soft winter wheat	Harvest		1	1
3	3-d	2007	soft winter wheat	Medium depth soil cultivation		1	1
3	3-d	2008	winter barley	Herbicide spraying	2007-10-10	1	1						glyphosate	720
3	3-d	2008	winter barley	Sowing	2007-10-16	1	1								winter barley-Esterel	95	kg/ha
3	3-d	2008	winter barley	Organic fertilization (solid fertilizer, high volume)	2008-02-13	1	1	35.2	51.2	108.8	0	123.2
3	3-d	2008	winter barley	Mineral fertilization (solid fertilizer)	2008-02-16	1	1	83.013	0	0	0	0
3	3-d	2008	winter barley	Herbicide spraying	2008-02-22	0.5	1						chlortoluron	1600
3	3-d	2008	winter barley	Herbicide spraying	2008-02-22	0.5	1						diclofop-methyl	288
3	3-d	2008	winter barley	Herbicide spraying	2008-02-22	0.5	1						diflufenicanil	100
3	3-d	2008	winter barley	Mineral fertilization (solid fertilizer)	2008-03-08	1	1	45.9955	0	0	0	0
3	3-d	2008	winter barley	Fungicide spraying	2008-04-14	0.333333	1						spiroxamine	200
3	3-d	2008	winter barley	Fungicide spraying	2008-04-14	0.333333	1						propiconazole	36
3	3-d	2008	winter barley	Plant growth regulator spraying	2008-04-14	0.333333	1						mepiquat-chlorure	366
3	3-d	2008	winter barley	Fungicide spraying	2008-04-14	0.333333	1						prochloraze	160
3	3-d	2008	winter barley	Plant growth regulator spraying	2008-04-14	0.333333	1						ethephon	186
3	3-d	2008	winter barley	Plant growth regulator spraying	2008-04-20	1	1						mepiquat-chlorure	549
3	3-d	2008	winter barley	Plant growth regulator spraying	2008-04-20	1	1						ethephon	279
3	3-d	2008	winter barley	Fungicide spraying	2008-05-05	0.5	1						chlorothalonil	500
3	3-d	2008	winter barley	Fungicide spraying	2008-05-05	0.5	1						picoxystrobine	90
3	3-d	2008	winter barley	Stubble cultivation		1	1
3	3-d	2008	winter barley	Harvest		1	1
3	3-d	2008	winter barley	Stubble cultivation		1	1
3	3-d	2009	spring barley	Sowing	2009-03-14	1	1								spring barley-Henley	130	kg/ha
3	3-d	2009	spring barley	Herbicide spraying	2009-04-27	0.5	1						2,4,5-T	420
3	3-d	2009	spring barley	Herbicide spraying	2009-04-27	0.5	1						metsulfuron methyle	3
3	3-d	2009	spring barley	Mineral fertilization (solid fertilizer)	2009-05-04	1	1	101.2	0	0	0	0
3	3-d	2009	spring barley	Fungicide spraying	2009-05-20	0.5	1						azoxystrobine	62.5
3	3-d	2009	spring barley	Fungicide spraying	2009-05-20	0.5	1						prothioconazole	75
3	3-d	2009	spring barley	Fungicide spraying	2009-05-20	0.5	1						spiroxamine	150
3	3-d	2009	spring barley	Fungicide spraying	2009-05-20	0.5	1						prochloraze	135
3	3-d	2009	spring barley	Harvest		1	1
3	3-d	2009	spring barley	Medium depth soil cultivation		1	1
3	3-d	2009	spring barley	Medium depth soil cultivation		1	1
3	3-d	2010	oil seed rape	Direct sowing	2009-08-25	1	1								oil seed rape	1.5	kg/ha
3	3-d	2010	oil seed rape	Herbicide spraying	2009-08-25	1	1						metazachlore	800
3	3-d	2010	oil seed rape	Herbicide spraying	2009-08-25	1	1						quinmerac	200
3	3-d	2010	oil seed rape	Herbicide spraying	2009-10-15	1	1						cycloxydime	80
3	3-d	2010	oil seed rape	Fungicide spraying	2010-04-25	1	1						boscalid	175
3	3-d	2010	oil seed rape	Stubble cultivation		1	1
3	3-d	2010	oil seed rape	Harvest		1	1
3	3-d	2010	oil seed rape	Organic fertilization (solid fertilizer, high volume)		1	1	3.96	5.76	12.24	0	13.86
3	3-d	2010	oil seed rape	Mineral fertilization (solid fertilizer)		1	1	0	0	0	60	30
3	3-d	2010	oil seed rape	Mineral fertilization (liquid fertilizer)		1	1	19.5	0	0	0	0
3	3-d	2010	oil seed rape	Mineral fertilization (solid fertilizer)		1	1	22.445	0	0	0	0
3	3-d	2010	oil seed rape	Mineral fertilization (solid fertilizer)		1	1	0	46	0	0	0
4	4-a	2008	winter protein pea	Herbicide spraying	2007-11-01	1	1						glyphosate	720
4	4-a	2008	winter protein pea	Combined sowing	2007-11-16	1	1								winter protein pea-Isard	160	kg/ha
4	4-a	2008	winter protein pea	Herbicide spraying	2008-02-28	0.5	1						aclonifen	162
4	4-a	2008	winter protein pea	Herbicide spraying	2008-02-28	0.5	1						bensultap	261
4	4-a	2008	winter protein pea	Herbicide spraying	2008-03-20	0.5	1						aclonifen	324
4	4-a	2008	winter protein pea	Herbicide spraying	2008-03-20	0.5	1						bensultap	243.6
4	4-a	2008	winter protein pea	Fungicide spraying	2008-05-15	1	1						chlorothalonil	375
4	4-a	2008	winter protein pea	Fungicide spraying	2008-05-15	1	1						cyproconazole	40
4	4-a	2008	winter protein pea	Stubble cultivation		1	1
4	4-a	2008	winter protein pea	Harvest		1	1
4	4-a	2008	winter protein pea	Stubble cultivation		1	1
4	4-a	2009	soft winter wheat	Sowing	2008-10-12	1	1								soft winter wheat-toisondor	100	kg/ha
4	4-a	2009	soft winter wheat	Mineral fertilization (solid fertilizer)	2009-02-28	1	1	0	0	0	32	20
4	4-a	2009	soft winter wheat	Mineral fertilization (solid fertilizer)	2009-03-23	1	1	69	0	0	0	0
4	4-a	2009	soft winter wheat	Herbicide spraying	2009-03-31	1	1						propoxycarbazone sodium	42
4	4-a	2009	soft winter wheat	Fungicide spraying	2009-05-11	0.5	1						epoxiconazole	62.5
4	4-a	2009	soft winter wheat	Fungicide spraying	2009-05-11	0.5	1						prochloraze	225
4	4-a	2009	soft winter wheat	Stubble cultivation		1	1
4	4-a	2009	soft winter wheat	Medium depth soil cultivation		1	1
4	4-a	2009	soft winter wheat	Harvest		1	1
4	4-a	2009	soft winter wheat	Low depth soil cultivation		1	1
4	4-a	2009	soft winter wheat	Medium depth soil cultivation		1	1
4	4-b	2008	soft winter wheat	Sowing	2007-10-07	1	1								soft winter wheat-Toisondor	103	kg/ha
4	4-b	2008	soft winter wheat	Molluscicide spreading	2007-10-07	0	1						metaldehyde	100
4	4-b	2008	soft winter wheat	Herbicide spraying	2007-11-01	1	1						diflufenicanil	20
4	4-b	2008	soft winter wheat	Herbicide spraying	2007-11-01	1	1						ioxynil	37.5
4	4-b	2008	soft winter wheat	Herbicide spraying	2007-11-01	1	1						bromoxynil octanoate	62.5
4	4-b	2008	soft winter wheat	Mineral fertilization (solid fertilizer)	2008-03-06	1	1	0	34.04	0	0	0
4	4-b	2008	soft winter wheat	Herbicide spraying	2008-03-15	0.333333	1						propoxycarbazone sodium	21
4	4-b	2008	soft winter wheat	Herbicide spraying	2008-03-15	0.333333	1						mesosulfuron-methyl	3.75
4	4-b	2008	soft winter wheat	Herbicide spraying	2008-03-15	0.333333	1						clopyralid	40
4	4-b	2008	soft winter wheat	Herbicide spraying	2008-03-15	0.333333	1						mefenpyr-diethyl	11.25
4	4-b	2008	soft winter wheat	Herbicide spraying	2008-03-15	0.333333	1						2,4-MCPA	400
4	4-b	2008	soft winter wheat	Herbicide spraying	2008-03-15	0.333333	1						iodosulfuron-methyl-sodium	3.75
4	4-b	2008	soft winter wheat	Herbicide spraying	2008-03-15	0.333333	1						fluroxypyr	80
4	4-b	2008	soft winter wheat	Fungicide spraying	2008-05-05	0.5	1						prothioconazole	100
4	4-b	2008	soft winter wheat	Fungicide spraying	2008-05-05	0.5	1						trifloxystrobine	50
4	4-b	2008	soft winter wheat	Medium depth soil cultivation		1	1
4	4-b	2008	soft winter wheat	Harvest		1	1
4	4-b	2008	soft winter wheat	Medium depth soil cultivation		1	1
4	4-b	2008	soft winter wheat	Mineral fertilization (solid fertilizer)		1	1	90.16	0	0	0	0
4	4-b	2008	soft winter wheat	Mineral fertilization (solid fertilizer)		1	1	40.02	0	0	0	0
4	4-b	2009	spring barley	Herbicide spraying	2009-02-10	1	1						glyphosate	540
4	4-b	2009	spring barley	Sowing	2009-02-19	1	1								spring barley	105	kg/ha
4	4-b	2009	spring barley	Mineral fertilization (solid fertilizer)	2009-03-25	1	1	0	0	0	40	25
4	4-b	2009	spring barley	Mineral fertilization (solid fertilizer)	2009-04-15	1	1	46	0	0	0	0
4	4-b	2009	spring barley	Mineral fertilization (solid fertilizer)	2009-05-08	1	1	46	0	0	0	0
4	4-b	2009	spring barley	Herbicide spraying	2009-05-15	1	1						clopyralid	60
4	4-b	2009	spring barley	Herbicide spraying	2009-05-15	1	1						2,4-MCPA	600
4	4-b	2009	spring barley	Herbicide spraying	2009-05-15	1	1						fluroxypyr	120
4	4-b	2009	spring barley	Medium depth soil cultivation		1	1
4	4-b	2009	spring barley	Harvest		1	1
4	4-b	2009	spring barley	Medium depth soil cultivation		1	1
4	4-c	2008	oil seed rape	Sowing	2007-08-10	1	1								oil seed rape-Kador/Catilina	2	kg/ha
4	4-c	2008	oil seed rape	Molluscicide spreading	2007-08-10	0	1						metaldehyde	100
4	4-c	2008	oil seed rape	Herbicide spraying	2007-08-27	1	1						trifluraline	1200
4	4-c	2008	oil seed rape	Herbicide spraying	2007-09-01	1	1						metazachlore	350
4	4-c	2008	oil seed rape	Molluscicide spreading	2007-09-01	1	1						metaldehyde	150
4	4-c	2008	oil seed rape	Herbicide spraying	2007-09-22	1	1						metazachlore	400
4	4-c	2008	oil seed rape	Insecticide spraying	2008-02-22	1	1						alphamethrine	7.5
4	4-c	2008	oil seed rape	Fungicide spraying	2008-04-25	0.5	1						boscalid	80
4	4-c	2008	oil seed rape	Fungicide spraying	2008-04-25	0.5	1						prothioconazole	80
4	4-c	2008	oil seed rape	Mineral fertilization (solid fertilizer)	2008-08-10	1	1	0	59.8	0	0	0
4	4-c	2008	oil seed rape	Insecticide spraying	2008-09-22	1	1						alphamethrine	7.5
4	4-c	2008	oil seed rape	Insecticide spraying	2008-10-28	1	1						alphamethrine	7.5
4	4-c	2008	oil seed rape	Stubble cultivation		1	1
4	4-c	2008	oil seed rape	Low depth soil cultivation		1	1
4	4-c	2008	oil seed rape	Harvest		1	1
4	4-c	2008	oil seed rape	Stubble cultivation		1	1
4	4-c	2008	oil seed rape	Mineral fertilization (liquid fertilizer)		1	1	44.7	0	0	0	0
4	4-c	2008	oil seed rape	Mineral fertilization (liquid fertilizer)		1	1	70.8	0	0	0	0
4	4-c	2009	soft winter wheat	Sowing	2008-10-14	1	1								soft winter wheat-Cap horn	125	kg/ha
4	4-c	2009	soft winter wheat	Mineral fertilization (solid fertilizer)	2009-03-01	1	1	41.4	0	0	0	0
4	4-c	2009	soft winter wheat	Mineral fertilization (solid fertilizer)	2009-03-03	1	1	0	0	0	32	20
4	4-c	2009	soft winter wheat	Mineral fertilization (solid fertilizer)	2009-03-23	1	1	92	0	0	0	0
4	4-c	2009	soft winter wheat	Herbicide spraying	2009-03-31	0.5	1						diflufenicanil	20
4	4-c	2009	soft winter wheat	Herbicide spraying	2009-03-31	0.5	1						propoxycarbazone sodium	42
4	4-c	2009	soft winter wheat	Herbicide spraying	2009-03-31	0.5	1						ioxynil	37.5
4	4-c	2009	soft winter wheat	Herbicide spraying	2009-03-31	0.5	1						bromoxynil octanoate	62.5
4	4-c	2009	soft winter wheat	Fungicide spraying	2009-05-11	0.5	1						prochloraze	225
4	4-c	2009	soft winter wheat	Fungicide spraying	2009-05-11	0.5	1						epoxiconazole	62.5
4	4-c	2009	soft winter wheat	Stubble cultivation		1	1
4	4-c	2009	soft winter wheat	Medium depth soil cultivation		1	1
4	4-c	2009	soft winter wheat	Low depth soil cultivation		1	1
4	4-c	2009	soft winter wheat	Harvest		1	1
4	4-c	2009	soft winter wheat	Stubble cultivation		1	1
4	4-c	2009	soft winter wheat	Stubble cultivation		1	1
4	4-c	2009	soft winter wheat	Mineral fertilization (solid fertilizer)		1	1	0	32.2	0	0	0
4	4-d	2008	soft winter wheat	Sowing	2007-10-07	1	1								soft winter wheat-Toisondor	103	kg/ha
4	4-d	2008	soft winter wheat	Molluscicide spreading	2007-10-07	0	1						metaldehyde	100
4	4-d	2008	soft winter wheat	Herbicide spraying	2007-11-01	1	1						diflufenicanil	20
4	4-d	2008	soft winter wheat	Herbicide spraying	2007-11-01	1	1						ioxynil	37.5
4	4-d	2008	soft winter wheat	Herbicide spraying	2007-11-01	1	1						bromoxynil octanoate	62.5
4	4-d	2008	soft winter wheat	Mineral fertilization (solid fertilizer)	2008-03-06	1	1	0	34.04	0	0	0
4	4-d	2008	soft winter wheat	Herbicide spraying	2008-03-15	0.333333	1						propoxycarbazone sodium	21
4	4-d	2008	soft winter wheat	Herbicide spraying	2008-03-15	0.333333	1						mesosulfuron-methyl	3.75
4	4-d	2008	soft winter wheat	Herbicide spraying	2008-03-15	0.333333	1						clopyralid	40
4	4-d	2008	soft winter wheat	Herbicide spraying	2008-03-15	0.333333	1						mefenpyr-diethyl	11.25
4	4-d	2008	soft winter wheat	Herbicide spraying	2008-03-15	0.333333	1						2,4-MCPA	400
4	4-d	2008	soft winter wheat	Herbicide spraying	2008-03-15	0.333333	1						iodosulfuron-methyl-sodium	3.75
4	4-d	2008	soft winter wheat	Herbicide spraying	2008-03-15	0.333333	1						fluroxypyr	80
4	4-d	2008	soft winter wheat	Fungicide spraying	2008-05-05	0.5	1						prothioconazole	100
4	4-d	2008	soft winter wheat	Fungicide spraying	2008-05-05	0.5	1						trifloxystrobine	50
4	4-d	2008	soft winter wheat	Medium depth soil cultivation		1	1
4	4-d	2008	soft winter wheat	Harvest		1	1
4	4-d	2008	soft winter wheat	Medium depth soil cultivation		1	1
4	4-d	2008	soft winter wheat	Mineral fertilization (solid fertilizer)		1	1	90.16	0	0	0	0
4	4-d	2008	soft winter wheat	Mineral fertilization (solid fertilizer)		1	1	40.02	0	0	0	0
4	4-d	2009	oil seed rape	Sowing	2008-08-27	1	1								oil seed rape-Kadore/catalina	2.5	kg/ha
4	4-d	2009	oil seed rape	Herbicide spraying	2008-08-27	1	1						trifluraline	1200
4	4-d	2009	oil seed rape	Herbicide spraying	2008-08-30	1	1						metazachlore	750
4	4-d	2009	oil seed rape	Insecticide spraying	2008-10-15	1	1						alphamethrine	11.25
4	4-d	2009	oil seed rape	Herbicide spraying	2009-02-19	1	1						propyzamide	600
4	4-d	2009	oil seed rape	Mineral fertilization (solid fertilizer)	2009-02-20	1	1	41.4	0	0	0	0
4	4-d	2009	oil seed rape	Insecticide spraying	2009-03-15	1	1						alphamethrine	11.25
4	4-d	2009	oil seed rape	Mineral fertilization (solid fertilizer)	2009-03-16	1	1	0	0	0	68	42.5
4	4-d	2009	oil seed rape	Mineral fertilization (solid fertilizer)	2009-03-23	1	1	87.4	0	0	0	0
4	4-d	2009	oil seed rape	Insecticide spraying	2009-04-05	1	1						alphamethrine	11.25
4	4-d	2009	oil seed rape	Fungicide spraying	2009-04-25	0.5	1						prothioconazole	87.5
4	4-d	2009	oil seed rape	Fungicide spraying	2009-04-25	0.5	1						boscalid	100
4	4-d	2009	oil seed rape	Mineral fertilization (solid fertilizer)	2009-08-14	1	1	0	46	0	0	0
4	4-d	2009	oil seed rape	Medium depth soil cultivation		1	1
4	4-d	2009	oil seed rape	High depth soil cultivation		1	1
4	4-d	2009	oil seed rape	Harvest		1	1
4	4-e	2008	spring barley	Sowing	2007-08-10	1	1								spring oat	35	kg/ha
4	4-e	2008	spring barley	Herbicide spraying	2008-01-25	1	1						glyphosate	540
4	4-e	2008	spring barley	Sowing	2008-02-18	1	1								spring barley	225	kg/ha
4	4-e	2008	spring barley	Mineral fertilization (liquid fertilizer)	2008-02-22	1	1	35.4	0	0	0	0
4	4-e	2008	spring barley	Herbicide spraying	2008-04-25	0.5	1						mecoprop-P	156
4	4-e	2008	spring barley	Herbicide spraying	2008-04-25	0.5	1						metsulfuron methyle	2
4	4-e	2008	spring barley	Herbicide spraying	2008-04-25	0.5	1						bifenox	180
4	4-e	2008	spring barley	Herbicide spraying	2008-04-25	0.5	1						ioxynil	55.2
4	4-e	2008	spring barley	Fungicide spraying	2008-05-20	0.5	1						prothioconazole	87.5
4	4-e	2008	spring barley	Fungicide spraying	2008-05-20	0.5	1						trifloxystrobine	45
4	4-e	2008	spring barley	Stubble cultivation		1	1
4	4-e	2008	spring barley	Harvest		1	1
4	4-e	2008	spring barley	Stubble cultivation		1	1
4	4-e	2008	spring barley	Mineral fertilization (solid fertilizer)		1	1	0	29.9	0	0	0
4	4-e	2009	winter protein pea	Sowing	2008-11-02	1	1								winter protein pea-isard	200	kg/ha
4	4-e	2009	winter protein pea	Herbicide spraying	2009-03-17	0.5	1						aclonifen	162
4	4-e	2009	winter protein pea	Herbicide spraying	2009-03-17	0.5	1						bensultap	130.5
4	4-e	2009	winter protein pea	Herbicide spraying	2009-04-16	0.5	1						aclonifen	162
4	4-e	2009	winter protein pea	Herbicide spraying	2009-04-16	0.5	1						bensultap	130.5
4	4-e	2009	winter protein pea	Fungicide spraying	2009-05-01	1	1						chlorothalonil	1000
4	4-e	2009	winter protein pea	Fungicide spraying	2009-05-16	1	1						chlorothalonil	1000
4	4-e	2009	winter protein pea	Fungicide spraying	2009-06-01	1	1						chlorothalonil	1000
4	4-e	2009	winter protein pea	Mineral fertilization (solid fertilizer)	2009-12-15	1	1	0	32.2	0	0	0
4	4-e	2009	winter protein pea	Medium depth soil cultivation		1	1
4	4-e	2009	winter protein pea	Harvest		1	1
4	4-e	2009	winter protein pea	Medium depth soil cultivation		1	1
5	5-a	2004	winter soft wheat	Sowing	2003-08-28	0.333333	1								white mustard	15	kg/ha
5	5-a	2004	winter soft wheat	Sowing	2003-08-28	0.333333	1								vetch	100	kg/ha
5	5-a	2004	winter soft wheat	Sowing	2003-08-28	0.333333	1								Egyptian clover	25	kg/ha
5	5-a	2004	winter soft wheat	Chopping	2003-12-12	1	1
5	5-a	2004	winter soft wheat	Ploughing	2003-12-29	1	1
5	5-a	2004	winter soft wheat	Low depth soil cultivation	2004-02-13	1	1
5	5-a	2004	winter soft wheat	Sowing	2004-02-16	1	1								winter soft wheat-Prinqual	220	kg/ha
5	5-a	2004	winter soft wheat	Low depth soil cultivation	2004-02-16	1	1
5	5-a	2004	winter soft wheat	Rolling	2004-03-27	1	1
5	5-a	2004	winter soft wheat	Organic fertilization (liquid fertilizer, low volume)	2004-03-31	1	1
5	5-a	2004	winter soft wheat	Mechanical weeding - flex tine harrowing	2004-04-10	1	1
5	5-a	2004	winter soft wheat	Organic fertilization (solid fertilizer, low volume)	2004-04-19	1	1	34	0	0	0	0
5	5-a	2004	winter soft wheat	Harvest	2004-08-01	1	1
5	5-a	2005	soybean	Stubble cultivation	2004-08-20	1	1
5	5-a	2005	soybean	Ploughing	2004-09-30	1	1
5	5-a	2005	soybean	Low depth soil cultivation	2004-10-01	1	1
5	5-a	2005	soybean	Low depth soil cultivation	2005-03-19	1	1
5	5-a	2005	soybean	Low depth soil cultivation	2005-04-14	1	1
5	5-a	2005	soybean	Low depth soil cultivation	2005-05-02	1	1
5	5-a	2005	soybean	Single-grain sowing	2005-05-10	1	1								soybean-Sepia	150	kg/ha
5	5-a	2005	soybean	Hoeing	2005-05-27	1	1
5	5-a	2005	soybean	Mechanical weeding - flex tine harrowing	2005-05-27	1	1
5	5-a	2005	soybean	Irrigation	2005-06-23	0	1											40
5	5-a	2005	soybean	Irrigation	2005-07-18	0	1											40
5	5-a	2005	soybean	Harvest	2005-09-03	1	1
5	5-a	2006	onion	Ploughing	2005-09-28	1	1
5	5-a	2006	onion	Low depth soil cultivation	2005-10-20	1	1
5	5-a	2006	onion	Low depth soil cultivation	2005-10-25	1	1
5	5-a	2006	onion	Low depth soil cultivation	2006-04-23	1	1
5	5-a	2006	onion	Single-grain sowing	2006-04-23	1	1								onion	630	1000 seeds/ha
5	5-a	2006	onion	Manual weeding	2006-06-15	0	1
5	5-a	2006	onion	Onion uprooting	2006-08-15	1	1
5	5-a	2006	onion	Onion collecting	2006-08-16	1	1
5	5-a	2007	winter soft wheat	Low depth soil cultivation	2006-09-01	1	1
5	5-a	2007	winter soft wheat	Rotary harrowing	2006-09-20	1	1
5	5-a	2007	winter soft wheat	Low depth soil cultivation	2006-10-17	1	1
5	5-a	2007	winter soft wheat	Sowing	2006-10-18	0.5	1								winter soft wheat-Renan	100	kg/ha
5	5-a	2007	winter soft wheat	Sowing	2006-10-18	0.5	1								winter soft wheat-Saturnus	100	kg/ha
5	5-a	2007	winter soft wheat	Organic fertilization (liquid fertilizer, low volume)	2007-03-06	1	1
5	5-a	2007	winter soft wheat	Organic fertilization (liquid fertilizer, low volume)	2007-03-12	1	1
5	5-a	2007	winter soft wheat	Mechanical weeding - flex tine harrowing	2007-03-15	1	1
5	5-a	2007	winter soft wheat	Mechanical weeding - flex tine harrowing	2007-04-07	1	1
5	5-a	2007	winter soft wheat	Harvest	2007-06-30	1	1
5	5-a	2008	soybean	Stubble cultivation	2007-08-01	1	1
5	5-a	2008	soybean	Stubble cultivation	2007-08-15	1	1
5	5-a	2008	soybean	Ploughing	2007-09-20	1	1
5	5-a	2008	soybean	Low depth soil cultivation	2007-09-22	1	1
5	5-a	2008	soybean	Low depth soil cultivation	2007-09-22	1	1
5	5-a	2008	soybean	Low depth soil cultivation	2008-01-09	1	1
5	5-a	2008	soybean	Low depth soil cultivation	2008-04-26	1	1
5	5-a	2008	soybean	Low depth soil cultivation	2008-05-06	1	1
5	5-a	2008	soybean	Single-grain sowing	2008-05-10	1	1								soybean-Essor	613	1000 seeds/ha
5	5-a	2008	soybean	Hoeing	2008-05-24	1	1
5	5-a	2008	soybean	Mechanical weeding - flex tine harrowing	2008-06-04	1	1
5	5-a	2008	soybean	Mechanical weeding - flex tine harrowing	2008-06-05	1	1
5	5-a	2008	soybean	Hoeing	2008-06-05	1	1
5	5-a	2008	soybean	Harvest	2008-09-28	1	1
5	5-a	2009	winter soft wheat	Ploughing	2008-10-11	1	1
5	5-a	2009	winter soft wheat	Low depth soil cultivation	2008-10-14	1	1
5	5-a	2009	winter soft wheat	Sowing	2008-10-25	0.5	1								winter soft wheat-CHEVALIER	94	kg/ha
5	5-a	2009	winter soft wheat	Sowing	2008-10-25	0.5	1								winter soft wheat-Saturnus	84	kg/ha
5	5-a	2009	winter soft wheat	Organic fertilization (solid fertilizer, low volume)	2009-02-20	1	1	20.4156	63.6	2.65	0	0
5	5-a	2009	winter soft wheat	Organic fertilization (solid fertilizer, low volume)	2009-02-24	1	1	46.224	144	6	0	0
5	5-a	2009	winter soft wheat	Rolling	2009-03-03	1	1
5	5-a	2009	winter soft wheat	Organic fertilization (solid fertilizer, low volume)	2009-03-14	1	1	19.6452	61.2	2.55	0	0
5	5-a	2009	winter soft wheat	Mechanical weeding - flex tine harrowing	2009-04-05	1	1
5	5-a	2009	winter soft wheat	Mechanical weeding - flex tine harrowing	2009-04-09	1	1
5	5-a	2009	winter soft wheat	Mechanical weeding - flex tine harrowing	2009-05-02	1	1
5	5-a	2009	winter soft wheat	Harvest	2009-07-25	1	1
5	5-a	2010	soybean	Stubble cultivation	2009-09-08	1	1
5	5-a	2010	soybean	Ploughing	2009-09-22	1	1
5	5-a	2010	soybean	Low depth soil cultivation	2009-09-27	1	1
5	5-a	2010	soybean	Rotary harrowing	2010-03-06	1	1
5	5-a	2010	soybean	Low depth soil cultivation	2010-03-23	1	1
5	5-a	2010	soybean	Low depth soil cultivation	2010-04-27	1	1
5	5-a	2010	soybean	Sowing	2010-04-29	1	1								soybean-Primus	200	kg/ha
5	5-a	2010	soybean	Harvest	2010-09-15	1	1
5	5-a	2011	winter soft wheat	Stubble cultivation	2010-09-21	1	1
5	5-a	2011	winter soft wheat	Ploughing	2010-09-22	1	1
5	5-a	2011	winter soft wheat	Rotary harrowing	2010-10-02	1	1
5	5-a	2011	winter soft wheat	Organic fertilization (solid fertilizer, low volume)	2010-10-12	1	1	19.26	60	2.5	0	0
5	5-a	2011	winter soft wheat	Low depth soil cultivation	2010-10-13	1	1
5	5-a	2011	winter soft wheat	Sowing	2010-10-16	1	1								winter soft wheat	200	kg/ha
5	5-a	2011	winter soft wheat	Organic fertilization (solid fertilizer, low volume)	2011-03-11	1	1	21.4	30	30	10	10
5	5-a	2011	winter soft wheat	Mechanical weeding - flex tine harrowing	2011-03-14	1	1
5	5-a	2011	winter soft wheat	Mechanical weeding - flex tine harrowing	2011-03-25	1	1
5	5-a	2011	winter soft wheat	Mechanical weeding - flex tine harrowing	2011-04-11	1	1
5	5-a	2011	winter soft wheat	Harvest	2011-07-04	1	1
6	6-a	2004	soft winter wheat	Stubble cultivation	2003-10-10	1	1
6	6-a	2004	soft winter wheat	Sowing	2003-10-11	0.5	1								soft winter wheat-TREMIE	85	kg/ha
6	6-a	2004	soft winter wheat	Sowing	2003-10-11	0.5	1								soft winter wheat-Apache	85	kg/ha
6	6-a	2004	soft winter wheat	Plant growth regulator spraying	2004-03-30	1	1						chlormequat chlorure	703.8
6	6-a	2004	soft winter wheat	Herbicide spraying	2004-04-16	1	0.897143						clopyralid	53.8286
6	6-a	2004	soft winter wheat	Herbicide spraying	2004-04-16	1	0.897143						2,4-MCPA	538.286
6	6-a	2004	soft winter wheat	Herbicide spraying	2004-04-16	1	0.897143						fluroxypyr	107.657
6	6-a	2004	soft winter wheat	Fungicide spraying	2004-05-24	0.5	1						azoxystrobine	125
6	6-a	2004	soft winter wheat	Fungicide spraying	2004-05-24	0.5	1						epoxiconazole	62.5
6	6-a	2004	soft winter wheat	Harvest	2004-07-22	1	1
6	6-a	2005	spring barley	Stubble cultivation	2004-08-10	1	1
6	6-a	2005	spring barley	Stubble cultivation	2004-09-20	1	1
6	6-a	2005	spring barley	Ploughing	2004-10-28	1	1
6	6-a	2005	spring barley	Low depth soil cultivation	2005-02-25	1	1
6	6-a	2005	spring barley	Sowing	2005-03-15	1	1								spring barley-Scarlett	186	kg/ha
6	6-a	2005	spring barley	Rolling	2005-03-17	1	1
6	6-a	2005	spring barley	Mineral fertilization (liquid fertilizer)	2005-03-25	1	1	117	0	0	0	0
6	6-a	2005	spring barley	Herbicide spraying	2005-04-22	1	1						diclofop-methyl	380
6	6-a	2005	spring barley	Herbicide spraying	2005-04-22	1	1						fenoxaprop-p-ethyl	30.4
6	6-a	2005	spring barley	Mineral fertilization (solid fertilizer)	2005-04-22	1	1	0	0	0	57.5	28.75
6	6-a	2005	spring barley	Herbicide spraying	2005-04-28	1	1						clopyralid	50
6	6-a	2005	spring barley	Herbicide spraying	2005-04-28	1	1						2,4-MCPA	500
6	6-a	2005	spring barley	Herbicide spraying	2005-04-28	1	1						fluroxypyr	100
6	6-a	2005	spring barley	Herbicide spraying	2005-05-02	1	0.292505						diclofop-methyl	111.152
6	6-a	2005	spring barley	Herbicide spraying	2005-05-02	1	0.292505						fenoxaprop-p-ethyl	8.89214
6	6-a	2005	spring barley	Plant growth regulator spraying	2005-05-12	0.5	1						ethephon	192
6	6-a	2005	spring barley	Plant growth regulator spraying	2005-05-12	0.5	1						chlormequat chlorure	460
6	6-a	2005	spring barley	Fungicide spraying	2005-05-26	0.5	1						trifloxystrobine	100
6	6-a	2005	spring barley	Fungicide spraying	2005-05-26	0.5	1						epoxiconazole	37.5
6	6-a	2005	spring barley	Fungicide spraying	2005-05-26	0.5	1						propiconazole	100
6	6-a	2005	spring barley	Harvest	2005-07-19	1	1
6	6-a	2006	sunflower	Stubble cultivation	2005-07-27	1	1
6	6-a	2006	sunflower	Stubble cultivation	2005-08-20	1	1
6	6-a	2006	sunflower	Ploughing	2005-08-31	1	1
6	6-a	2006	sunflower	Low depth soil cultivation	2006-04-20	1	1
6	6-a	2006	sunflower	Low depth soil cultivation	2006-04-21	1	1
6	6-a	2006	sunflower	Single-grain sowing	2006-04-21	1	1								sunflower-PR64H41	73	1000 seeds/ha
6	6-a	2006	sunflower	Herbicide spraying	2006-04-21	1	1						aclonifen	1488
6	6-a	2006	sunflower	Mineral fertilization (liquid fertilizer)	2006-04-23	1	1	60	0	0	0	0
6	6-a	2006	sunflower	Mineral fertilization (solid fertilizer)	2006-05-05	1	1	0	0	0	55	27.5
6	6-a	2006	sunflower	Hoeing	2006-05-23	1	1
6	6-a	2006	sunflower	Mineral fertilization (solid fertilizer)	2006-06-13	1	1	56.95	0	0	0	0
6	6-a	2006	sunflower	Harvest	2006-09-20	1	1
6	6-a	2007	soft winter wheat	Chopping	2006-09-20	1	1
6	6-a	2007	soft winter wheat	Stubble cultivation	2006-09-21	1	1
6	6-a	2007	soft winter wheat	Ploughing	2006-10-07	1	1
6	6-a	2007	soft winter wheat	Combined sowing	2006-10-08	1	1								soft winter wheat-TREMIE	180	kg/ha
6	6-a	2007	soft winter wheat	Mineral fertilization (solid fertilizer)	2007-02-20	1	1	38.88	0	0	37.26	0
6	6-a	2007	soft winter wheat	Herbicide spraying	2007-03-05	1	1						fenoxaprop-p-ethyl	48.14
6	6-a	2007	soft winter wheat	Mineral fertilization (solid fertilizer)	2007-03-17	1	1	48	0	0	46	0
6	6-a	2007	soft winter wheat	Herbicide spraying	2007-03-28	1	1						2,4-MCPA	500
6	6-a	2007	soft winter wheat	Herbicide spraying	2007-03-28	1	1						fluroxypyr	100
6	6-a	2007	soft winter wheat	Herbicide spraying	2007-03-28	1	1						clopyralid	50
6	6-a	2007	soft winter wheat	Plant growth regulator spraying	2007-04-02	1	1						chlormequat chlorure	368
6	6-a	2007	soft winter wheat	Mineral fertilization (solid fertilizer)	2007-04-20	1	1	40.2	0	0	0	0
6	6-a	2007	soft winter wheat	Fungicide spraying	2007-05-09	0.5	1						prothioconazole	100
6	6-a	2007	soft winter wheat	Fungicide spraying	2007-05-09	0.5	1						trifloxystrobine	50
6	6-a	2007	soft winter wheat	Harvest	2007-07-14	1	1
6	6-a	2008	brown mustard	Stubble cultivation	2007-07-28	1	1
6	6-a	2008	brown mustard	Low depth soil cultivation	2007-08-15	1	1
6	6-a	2008	brown mustard	Rotary harrowing	2007-08-16	1	1
6	6-a	2008	brown mustard	Mineral fertilization (solid fertilizer)	2007-08-17	1	1	0	40.95	54.6	0	0
6	6-a	2008	brown mustard	Low depth soil cultivation	2007-09-20	1	1
6	6-a	2008	brown mustard	Herbicide spraying	2007-09-20	0.5	0.5						napropamide	225
6	6-a	2008	brown mustard	Herbicide spraying	2007-09-20	0.5	0.5						trifluraline	312
6	6-a	2008	brown mustard	Sowing	2007-10-06	1	1								brown mustard-Af147	1.5	kg/ha
6	6-a	2008	brown mustard	Herbicide spraying	2007-10-07	0.5	0.5						glyphosate	360
6	6-a	2008	brown mustard	Herbicide spraying	2007-10-07	0.5	0.5						metazachlore	160
6	6-a	2008	brown mustard	Herbicide spraying	2007-10-07	0.5	0.5						quinmerac	40
6	6-a	2008	brown mustard	Mineral fertilization (solid fertilizer)	2008-02-08	1	1	60.3	0	0	0	0
6	6-a	2008	brown mustard	Insecticide spraying	2008-02-27	1	1						lambda-cyhalothrine	8
6	6-a	2008	brown mustard	Mineral fertilization (solid fertilizer)	2008-03-06	1	1	0	0	0	75	37.5
6	6-a	2008	brown mustard	Mineral fertilization (solid fertilizer)	2008-03-06	1	1	51.59	0	0	0	0
6	6-a	2008	brown mustard	Insecticide spraying	2008-04-17	1	1						malathion	650
6	6-a	2008	brown mustard	Fungicide spraying	2008-05-02	0.5	1						azoxystrobine	132.5
6	6-a	2008	brown mustard	Fungicide spraying	2008-05-02	0.5	1						flusilazole	132.5
6	6-a	2008	brown mustard	Fungicide spraying	2008-05-02	0.5	1						carbendazime	66.25
6	6-a	2008	brown mustard	Harvest	2008-07-23	1	1
6	6-a	2009	soft winter wheat	Stubble cultivation	2008-08-07	1	1
6	6-a	2009	soft winter wheat	Herbicide spraying	2008-09-20	0.5	1						2,4 D sel dimethylamine	480
6	6-a	2009	soft winter wheat	Herbicide spraying	2008-09-20	0.5	1						glyphosate	432
6	6-a	2009	soft winter wheat	Rotary harrowing	2008-10-02	1	1
6	6-a	2009	soft winter wheat	High depth soil cultivation	2008-10-02	1	1
6	6-a	2009	soft winter wheat	Combined sowing	2008-10-10	1	1								soft winter wheat-Apache	180	kg/ha
6	6-a	2009	soft winter wheat	Mineral fertilization (liquid fertilizer)	2009-02-16	1	1	38.4	0	0	0	0
6	6-a	2009	soft winter wheat	Herbicide spraying	2009-03-13	1	1						flupyrsulfuron-methyl	8
6	6-a	2009	soft winter wheat	Herbicide spraying	2009-03-13	1	1						thifensulfuron-methyle	32
6	6-a	2009	soft winter wheat	Rolling	2009-03-16	1	1
6	6-a	2009	soft winter wheat	Mineral fertilization (solid fertilizer)	2009-03-20	1	1	30.24	0	0	28.98	6.3
6	6-a	2009	soft winter wheat	Mineral fertilization (liquid fertilizer)	2009-03-24	1	1	40.8	0	0	0	0
6	6-a	2009	soft winter wheat	Plant growth regulator spraying	2009-04-16	1	1						chlormequat chlorure	736
6	6-a	2009	soft winter wheat	Mineral fertilization (liquid fertilizer)	2009-04-16	1	1	30	0	0	0	0
6	6-a	2009	soft winter wheat	Fungicide spraying	2009-05-05	0.5	1						prothioconazole	100
6	6-a	2009	soft winter wheat	Fungicide spraying	2009-05-05	0.5	1						trifloxystrobine	50
6	6-a	2009	soft winter wheat	Fungicide spraying	2009-05-23	1	1						epoxiconazole	88.75
6	6-a	2009	soft winter wheat	Harvest	2009-07-25	1	1
6	6-a	2010	winter barley	Stubble cultivation	2009-07-30	1	1
6	6-a	2010	winter barley	Stubble cultivation	2009-08-18	1	1
6	6-a	2010	winter barley	Stubble cultivation	2009-08-31	1	1
6	6-a	2010	winter barley	High depth soil cultivation	2009-09-01	1	1
6	6-a	2010	winter barley	Combined sowing	2009-10-03	1	1								winter barley-CARTEL	137	kg/ha
6	6-a	2010	winter barley	Insecticide spraying	2009-10-26	1	1						alphamethrine	10
6	6-a	2010	winter barley	Herbicide spraying	2009-11-20	1	1						diflufenicanil	126.875
6	6-a	2010	winter barley	Herbicide spraying	2009-11-20	1	1						isoproturon	1015
6	6-a	2010	winter barley	Mineral fertilization (solid fertilizer)	2010-02-11	1	1	0	53.36	0	0	0
6	6-a	2010	winter barley	Mineral fertilization (liquid fertilizer)	2010-02-16	1	1	38.46	0	0	0	0
6	6-a	2010	winter barley	Mineral fertilization (liquid fertilizer)	2010-03-16	1	1	51	0	0	0	0
6	6-a	2010	winter barley	Mineral fertilization (solid fertilizer)	2010-03-16	1	1	39.6024	0	0	37.9523	8.2505
6	6-a	2010	winter barley	Plant growth regulator spraying	2010-04-11	1	1						prohexadione-calcium	55.5
6	6-a	2010	winter barley	Plant growth regulator spraying	2010-04-11	1	1						mepiquat-chlorure	333
6	6-a	2010	winter barley	Herbicide spraying	2010-04-15	1	0.0628931						2,4-MCPA	32.7044
6	6-a	2010	winter barley	Herbicide spraying	2010-04-15	1	0.0628931						fluroxypyr	6.54088
6	6-a	2010	winter barley	Herbicide spraying	2010-04-15	1	0.0628931						clopyralid	3.27044
6	6-a	2010	winter barley	Fungicide spraying	2010-05-28	0.5	1						picoxystrobine	80
6	6-a	2010	winter barley	Fungicide spraying	2010-05-28	0.5	1						prothioconazole	102.5
6	6-a	2010	winter barley	Harvest	2010-07-09	1	1
6	6-a	2011	spring barley	High depth soil cultivation	2010-11-10	1	1
6	6-a	2011	spring barley	Stubble cultivation	2010-11-11	1	1
6	6-a	2011	spring barley	Rolling	2011-03-07	1	1
6	6-a	2011	spring barley	Sowing	2011-03-07	1	1								spring barley-Sebastian	166	kg/ha
6	6-a	2011	spring barley	Mineral fertilization (solid fertilizer)	2011-03-07	1	1	100.5	0	0	0	0
6	6-a	2011	spring barley	Mineral fertilization (solid fertilizer)	2011-03-07	1	1	33.12	84.64	0	0	0
6	6-a	2011	spring barley	Mineral fertilization (liquid fertilizer)	2011-03-27	1	1	39	0	0	0	0
6	6-a	2011	spring barley	Herbicide spraying	2011-04-19	1	1						clopyralid	50
6	6-a	2011	spring barley	Herbicide spraying	2011-04-19	1	1						2,4-MCPA	500
6	6-a	2011	spring barley	Herbicide spraying	2011-04-19	1	1						fluroxypyr	100
6	6-a	2011	spring barley	Fungicide spraying	2011-05-02	1	1						fenpropidine	400
6	6-a	2011	spring barley	Fungicide spraying	2011-05-02	1	1						propiconazole	100
6	6-a	2011	spring barley	Fungicide spraying	2011-05-18	1	1						prothioconazole	87
6	6-a	2011	spring barley	Fungicide spraying	2011-05-18	1	1						fluoxastrobine	87
6	6-a	2011	spring barley	Harvest	2011-07-15	1	1
7	7-a	2004	spring barley	Stubble cultivation	2003-07-30	1	1
7	7-a	2004	spring barley	High depth soil cultivation	2003-08-15	1	1
7	7-a	2004	spring barley	Low depth soil cultivation	2004-02-17	1	1
7	7-a	2004	spring barley	Sowing	2004-02-20	1	1								spring barley-Scarlett	148	kg/ha
7	7-a	2004	spring barley	Mineral fertilization (solid fertilizer)	2004-02-27	1	1	20.7	52.9	0	0	0
7	7-a	2004	spring barley	Mineral fertilization (solid fertilizer)	2004-03-22	1	1	47.57	0	0	0	0
7	7-a	2004	spring barley	Herbicide spraying	2004-05-03	1	1						mecoprop-P	234
7	7-a	2004	spring barley	Herbicide spraying	2004-05-03	1	1						2,4-MCPA	288
7	7-a	2004	spring barley	Herbicide spraying	2004-05-03	1	1						dichlorprop	558
7	7-a	2004	spring barley	Fungicide spraying	2004-05-26	0.5	1						fenpropimorphe	196
7	7-a	2004	spring barley	Fungicide spraying	2004-05-26	0.5	1						epoxiconazole	27.5
7	7-a	2004	spring barley	Fungicide spraying	2004-05-26	0.5	1						azoxystrobine	70
7	7-a	2004	spring barley	Harvest	2004-07-19	1	1
7	7-a	2005	spring barley	Stubble cultivation	2004-07-30	1	1
7	7-a	2005	spring barley	High depth soil cultivation	2004-08-15	1	1
7	7-a	2005	spring barley	Mineral fertilization (solid fertilizer)	2005-02-24	1	1	21.6	55.2	0	0	0
7	7-a	2005	spring barley	Mineral fertilization (solid fertilizer)	2005-02-24	1	1	77.72	0	0	0	0
7	7-a	2005	spring barley	Low depth soil cultivation	2005-03-16	1	1
7	7-a	2005	spring barley	Sowing	2005-03-18	1	1								spring barley-Scarlett	160	kg/ha
7	7-a	2005	spring barley	Herbicide spraying	2005-04-29	0.5	1						mecoprop-P	143
7	7-a	2005	spring barley	Herbicide spraying	2005-04-29	0.5	1						fluroxypyr	50
7	7-a	2005	spring barley	Herbicide spraying	2005-04-29	0.5	1						2,4-MCPA	176
7	7-a	2005	spring barley	Herbicide spraying	2005-04-29	0.5	1						dichlorprop	341
7	7-a	2005	spring barley	Fungicide spraying	2005-05-26	0.5	1						epoxiconazole	21.5
7	7-a	2005	spring barley	Fungicide spraying	2005-05-26	0.5	1						fenpropimorphe	117.6
7	7-a	2005	spring barley	Fungicide spraying	2005-05-26	0.5	1						pyraclostrobine	57.19
7	7-a	2005	spring barley	Fungicide spraying	2005-05-26	0.5	1						azoxystrobine	42
7	7-a	2005	spring barley	Harvest	2005-07-12	1	1
7	7-a	2006	sugar beet	Stubble cultivation	2005-07-15	1	1
7	7-a	2006	sugar beet	Mineral fertilization (solid fertilizer)	2005-08-04	1	1	0	0	228	0	0
7	7-a	2006	sugar beet	Stubble cultivation	2005-08-15	1	1
7	7-a	2006	sugar beet	High depth soil cultivation	2005-09-15	1	1
7	7-a	2006	sugar beet	Mineral fertilization (solid fertilizer)	2006-03-02	1	1	43.2	110.4	0	0	0
7	7-a	2006	sugar beet	Low depth soil cultivation	2006-03-21	1	1
7	7-a	2006	sugar beet	Single-grain sowing	2006-04-08	1	1								sugar beet-Julietta	120	1000 seeds/ha
7	7-a	2006	sugar beet	Insecticide spraying	2006-04-08	0	1						carbofuran	450
7	7-a	2006	sugar beet	Molluscicide spreading	2006-04-08	0	1						methiocarb	20
7	7-a	2006	sugar beet	Herbicide spraying	2006-04-24	0.25	1						metamitrone	350
7	7-a	2006	sugar beet	Herbicide spraying	2006-04-24	0.25	1						phenmediphame	102.05
7	7-a	2006	sugar beet	Herbicide spraying	2006-04-24	0.25	1						ethofumesate	80
7	7-a	2006	sugar beet	Herbicide spraying	2006-04-24	0.25	1						lenacile	80
7	7-a	2006	sugar beet	Herbicide spraying	2006-05-01	0.2	1						metamitrone	140
7	7-a	2006	sugar beet	Herbicide spraying	2006-05-01	0.2	1						phenmediphame	102.05
7	7-a	2006	sugar beet	Herbicide spraying	2006-05-01	0.2	1						ethofumesate	80
7	7-a	2006	sugar beet	Herbicide spraying	2006-05-01	0.2	1						chloridazone	192
7	7-a	2006	sugar beet	Herbicide spraying	2006-05-01	0.2	1						lenacile	80
7	7-a	2006	sugar beet	Mineral fertilization (solid fertilizer)	2006-05-02	1	1	107.2	0	0	0	0
7	7-a	2006	sugar beet	Hoeing	2006-05-14	1	1
7	7-a	2006	sugar beet	Herbicide spraying	2006-05-14	0.166667	1						propaquizafop	40
7	7-a	2006	sugar beet	Herbicide spraying	2006-05-14	0.166667	1						lenacile	80
7	7-a	2006	sugar beet	Herbicide spraying	2006-05-14	0.166667	1						phenmediphame	109.9
7	7-a	2006	sugar beet	Herbicide spraying	2006-05-14	0.166667	1						S-metolachlore	288
7	7-a	2006	sugar beet	Herbicide spraying	2006-05-14	0.166667	1						ethofumesate	120
7	7-a	2006	sugar beet	Herbicide spraying	2006-05-14	0.166667	1						metamitrone	350
7	7-a	2006	sugar beet	Insecticide spraying	2006-05-24	1	1						oxydemeton-methyl	150
7	7-a	2006	sugar beet	Insecticide spraying	2006-05-24	1	1						betacyfluthrine	4.8
7	7-a	2006	sugar beet	Insecticide spraying	2006-06-19	1	1						lambda-cyhalothrine	7
7	7-a	2006	sugar beet	Insecticide spraying	2006-07-01	1	1						lambda-cyhalothrine	7
7	7-a	2006	sugar beet	Fungicide spraying	2006-07-24	1	1						flusilazole	125
7	7-a	2006	sugar beet	Fungicide spraying	2006-07-24	1	1						carbendazime	62.5
7	7-a	2006	sugar beet	Fungicide spraying	2006-08-12	1	1						flusilazole	125
7	7-a	2006	sugar beet	Fungicide spraying	2006-08-12	1	1						carbendazime	62.5
7	7-a	2006	sugar beet	Beetroot harvest	2006-10-15	1	1
7	7-a	2007	soft winter wheat	Stubble cultivation	2006-10-15	1	1
7	7-a	2007	soft winter wheat	Low depth soil cultivation	2006-10-16	1	1
7	7-a	2007	soft winter wheat	Sowing	2006-10-17	1	1								soft winter wheat-Caphorn	166	kg/ha
7	7-a	2007	soft winter wheat	Herbicide spraying	2007-02-19	1	1						metsulfuron methyle	4.676
7	7-a	2007	soft winter wheat	Herbicide spraying	2007-02-19	1	1						flupyrsulfuron-methyl	9.324
7	7-a	2007	soft winter wheat	Mineral fertilization (solid fertilizer)	2007-03-06	1	1	65.325	0	0	0	0
7	7-a	2007	soft winter wheat	Mineral fertilization (solid fertilizer)	2007-03-23	1	1	65.325	0	0	0	0
7	7-a	2007	soft winter wheat	Fungicide spraying	2007-05-07	0.5	1						boscalid	123.49
7	7-a	2007	soft winter wheat	Fungicide spraying	2007-05-07	0.5	1						pyraclostrobine	32.5
7	7-a	2007	soft winter wheat	Fungicide spraying	2007-05-07	0.5	1						epoxiconazole	35.51
7	7-a	2007	soft winter wheat	Harvest	2007-07-15	1	1
7	7-a	2008	winter barley	Stubble cultivation	2007-08-06	1	1
7	7-a	2008	winter barley	Stubble cultivation	2007-09-07	1	1
7	7-a	2008	winter barley	Stubble cultivation	2007-09-21	1	1
7	7-a	2008	winter barley	Sowing	2007-10-08	1	1								winter barley-Esterel	135	kg/ha
7	7-a	2008	winter barley	Mineral fertilization (solid fertilizer)	2008-02-11	1	1	45.225	0	0	0	0
7	7-a	2008	winter barley	Mineral fertilization (solid fertilizer)	2008-03-07	1	1	40.2	0	0	0	0
7	7-a	2008	winter barley	Mineral fertilization (solid fertilizer)	2008-03-20	1	1	46.9	0	0	0	0
7	7-a	2008	winter barley	Fungicide spraying	2008-04-04	0.5	1						prothioconazole	97.5
7	7-a	2008	winter barley	Fungicide spraying	2008-04-04	0.5	1						cyprodinil	105
7	7-a	2008	winter barley	Fungicide spraying	2008-05-03	0.5	1						prothioconazole	105
7	7-a	2008	winter barley	Fungicide spraying	2008-05-03	0.5	1						trifloxystrobine	70
7	7-a	2008	winter barley	Harvest	2008-06-29	1	1
7	7-a	2009	sunflower	Stubble cultivation	2008-07-23	1	1
7	7-a	2009	sunflower	Low depth soil cultivation	2008-10-20	1	1
7	7-a	2009	sunflower	Low depth soil cultivation	2009-01-16	1	1
7	7-a	2009	sunflower	Low depth soil cultivation	2009-03-20	1	1
7	7-a	2009	sunflower	Rotary harrowing	2009-04-02	1	1
7	7-a	2009	sunflower	Single-grain sowing	2009-04-03	1	1								sunflower-ES MAGNIFIC	65	1000 seeds/ha
7	7-a	2009	sunflower	Hoeing	2009-04-30	1	1
7	7-a	2009	sunflower	Hoeing	2009-05-15	1	1
7	7-a	2009	sunflower	Hoeing	2009-06-01	1	1
7	7-a	2009	sunflower	Harvest	2009-08-31	1	1
7	7-a	2010	soybean	Chopping	2009-09-01	1	1
7	7-a	2010	soybean	Stubble cultivation	2009-09-09	1	1
7	7-a	2010	soybean	Stubble cultivation	2009-09-28	1	1
7	7-a	2010	soybean	Low depth soil cultivation	2009-10-19	1	1
7	7-a	2010	soybean	Low depth soil cultivation	2010-03-17	1	1
7	7-a	2010	soybean	Low depth soil cultivation	2010-03-24	1	1
7	7-a	2010	soybean	Low depth soil cultivation	2010-04-28	1	1
7	7-a	2010	soybean	Mechanical weeding - flex tine harrowing	2010-04-29	1	1
7	7-a	2010	soybean	Single-grain sowing	2010-05-04	1	1								soybean-Amphor	660	1000 seeds/ha
7	7-a	2010	soybean	Mechanical weeding - flex tine harrowing	2010-05-15	1	1
7	7-a	2010	soybean	Hoeing	2010-05-31	1	1
7	7-a	2010	soybean	Mechanical weeding - flex tine harrowing	2010-06-21	1	1
7	7-a	2010	soybean	Harvest	2010-10-13	1	1
7	7-a	2011	soybean	Stubble cultivation	2010-10-18	1	1
7	7-a	2011	soybean	Ploughing	2010-10-26	1	0.359066
7	7-a	2011	soybean	Low depth soil cultivation	2011-01-31	1	1
7	7-a	2011	soybean	Low depth soil cultivation	2011-03-11	1	1
7	7-a	2011	soybean	Low depth soil cultivation	2011-03-25	1	1
7	7-a	2011	soybean	Mechanical weeding - flex tine harrowing	2011-04-09	1	1
7	7-a	2011	soybean	Mechanical weeding - flex tine harrowing	2011-05-02	1	1
7	7-a	2011	soybean	Single-grain sowing	2011-05-06	1	1								soybean-PRIMUS	120	kg/ha
7	7-a	2011	soybean	Mechanical weeding - flex tine harrowing	2011-05-23	1	1
7	7-a	2011	soybean	Mechanical weeding - flex tine harrowing	2011-05-23	1	1
7	7-a	2011	soybean	Hoeing	2011-06-15	1	1
7	7-a	2011	soybean	Harvest	2011-10-03	1	1
8	8-a	2004	soft winter wheat	Stubble cultivation	2003-08-01	1	1
8	8-a	2004	soft winter wheat	Stubble cultivation	2003-08-11	1	1
8	8-a	2004	soft winter wheat	Ploughing	2003-08-16	1	1
8	8-a	2004	soft winter wheat	Combined sowing	2003-10-03	1	1								soft winter wheat-Apache	170	kg/ha
8	8-a	2004	soft winter wheat	Mineral fertilization (solid fertilizer)	2004-02-16	1	1	59.2	55.5	66.6	25.9	0
8	8-a	2004	soft winter wheat	Mineral fertilization (solid fertilizer)	2004-03-09	1	1	96.2	0	0	129.5	0
8	8-a	2004	soft winter wheat	Herbicide spraying	2004-03-15	0.5	1						carfentrazone-ethyle	15
8	8-a	2004	soft winter wheat	Herbicide spraying	2004-03-15	0.5	1						metsulfuron methyle	5.01
8	8-a	2004	soft winter wheat	Herbicide spraying	2004-03-15	0.5	1						flupyrsulfuron-methyl	9.99
8	8-a	2004	soft winter wheat	Mineral fertilization (solid fertilizer)	2004-04-30	1	1	33.5	0	0	0	0
8	8-a	2004	soft winter wheat	Fungicide spraying	2004-05-24	1	1						kresoxim-methyl	87.5
8	8-a	2004	soft winter wheat	Fungicide spraying	2004-05-24	1	1						epoxiconazole	87.5
8	8-a	2004	soft winter wheat	Insecticide spraying	2004-06-06	1	1						lambda-cyhalothrine	5
8	8-a	2004	soft winter wheat	Harvest	2004-07-01	1	1
8	8-a	2005	winter barley	Stubble cultivation	2004-08-01	1	1
8	8-a	2005	winter barley	Stubble cultivation	2004-08-11	1	1
8	8-a	2005	winter barley	Ploughing	2004-08-16	1	1
8	8-a	2005	winter barley	Combined sowing	2004-10-23	1	1								winter barley-Esterel	131	kg/ha
8	8-a	2005	winter barley	Mineral fertilization (solid fertilizer)	2005-03-15	1	1	86.4	0	0	82.8	0
8	8-a	2005	winter barley	Herbicide spraying	2005-03-18	0.5	1						diflufenicanil	30
8	8-a	2005	winter barley	Herbicide spraying	2005-03-18	0.5	1						isoproturon	775
8	8-a	2005	winter barley	Herbicide spraying	2005-03-18	0.5	1						ioxynil	56.25
8	8-a	2005	winter barley	Herbicide spraying	2005-03-18	0.5	1						bromoxynil octanoate	93.75
8	8-a	2005	winter barley	Plant growth regulator spraying	2005-04-12	1	1						ethephon	225
8	8-a	2005	winter barley	Plant growth regulator spraying	2005-04-12	1	1						trinexapac-ehyl	225
8	8-a	2005	winter barley	Fungicide spraying	2005-04-21	0.5	1						cyprodinil	300
8	8-a	2005	winter barley	Fungicide spraying	2005-04-21	0.5	1						epoxiconazole	50
8	8-a	2005	winter barley	Fungicide spraying	2005-05-10	1	1						fenpropimorphe	560
8	8-a	2005	winter barley	Fungicide spraying	2005-05-10	1	1						azoxystrobine	200
8	8-a	2005	winter barley	Harvest	2005-06-24	1	1
8	8-a	2006	oil seed rape	Low depth soil cultivation	2005-08-01	1	1
8	8-a	2006	oil seed rape	Herbicide spraying	2005-08-18	1	1						trifluraline	1200
8	8-a	2006	oil seed rape	Herbicide spraying	2005-08-21	1	1						metazachlore	800
8	8-a	2006	oil seed rape	Sowing	2005-08-28	1	1								oil seed rape-PR46	2.4	kg/ha
8	8-a	2006	oil seed rape	Herbicide spraying	2005-09-23	1	1						quizalofop ethyl -d	33.5
8	8-a	2006	oil seed rape	Insecticide spraying	2005-10-08	1	1						lambda-cyhalothrine	7
8	8-a	2006	oil seed rape	Mineral fertilization (solid fertilizer)	2006-02-10	1	1	79.38	79.38	79.38	0	0
8	8-a	2006	oil seed rape	Mineral fertilization (solid fertilizer)	2006-03-18	1	1	105.82	0	0	142.45	0
8	8-a	2006	oil seed rape	Insecticide spraying	2006-04-04	1	1						lambda-cyhalothrine	7
8	8-a	2006	oil seed rape	Insecticide spraying	2006-04-19	1	1						tau-fluvalinate	48
8	8-a	2006	oil seed rape	Fungicide spraying	2006-05-03	0.5	1						boscalid	150
8	8-a	2006	oil seed rape	Fungicide spraying	2006-05-03	0.5	1						metconazole	31.5
8	8-a	2006	oil seed rape	Harvest	2006-07-11	1	1
8	8-a	2007	soft winter wheat	Ploughing	2006-08-01	1	1
8	8-a	2007	soft winter wheat	Rotary harrowing	2006-09-01	1	1
8	8-a	2007	soft winter wheat	Low depth soil cultivation	2006-09-20	1	1
8	8-a	2007	soft winter wheat	Combined sowing	2006-10-05	1	1								soft winter wheat-Dinosor	172	kg/ha
8	8-a	2007	soft winter wheat	Molluscicide spreading	2006-10-16	1	1						metaldehyde	250
8	8-a	2007	soft winter wheat	Mineral fertilization (solid fertilizer)	2007-02-19	1	1	61.2	61.2	61.2	0	0
8	8-a	2007	soft winter wheat	Mineral fertilization (solid fertilizer)	2007-03-09	1	1	110.55	0	0	0	0
8	8-a	2007	soft winter wheat	Herbicide spraying	2007-03-12	1	1						mesosulfuron-methyl	6
8	8-a	2007	soft winter wheat	Herbicide spraying	2007-03-12	1	1						mefenpyr-diethyl	18
8	8-a	2007	soft winter wheat	Herbicide spraying	2007-03-12	1	1						iodosulfuron-methyl-sodium	6
8	8-a	2007	soft winter wheat	Plant growth regulator spraying	2007-04-02	1	1						prohexadione-calcium	40
8	8-a	2007	soft winter wheat	Plant growth regulator spraying	2007-04-02	1	1						mepiquat-chlorure	240
8	8-a	2007	soft winter wheat	Fungicide spraying	2007-04-10	0.5	1						pyraclostrobine	50
8	8-a	2007	soft winter wheat	Fungicide spraying	2007-04-10	0.5	1						boscalid	228.34
8	8-a	2007	soft winter wheat	Fungicide spraying	2007-04-10	0.5	1						epoxiconazole	65.66
8	8-a	2007	soft winter wheat	Mineral fertilization (solid fertilizer)	2007-04-27	1	1	33.5	0	0	0	0
8	8-a	2007	soft winter wheat	Fungicide spraying	2007-05-12	1	1						tebuconazole	225
8	8-a	2007	soft winter wheat	Harvest	2007-07-14	1	1
8	8-a	2008	winter barley	Stubble cultivation	2007-08-01	1	1
8	8-a	2008	winter barley	Ploughing	2007-08-15	1	1
8	8-a	2008	winter barley	Rotary harrowing	2007-08-15	1	1
8	8-a	2008	winter barley	Rolling	2007-09-01	1	1
8	8-a	2008	winter barley	Low depth soil cultivation	2007-09-15	1	1
8	8-a	2008	winter barley	Sowing	2007-10-09	1	1								winter barley-Esterel	150	kg/ha
8	8-a	2008	winter barley	Molluscicide spreading	2007-10-09	1	1						metaldehyde	200
8	8-a	2008	winter barley	Mineral fertilization (solid fertilizer)	2008-02-11	1	1	60	56.25	67.5	0	0
8	8-a	2008	winter barley	Herbicide spraying	2008-02-28	1	0.536913						diclofop-methyl	268.456
8	8-a	2008	winter barley	Herbicide spraying	2008-02-28	1	0.536913						fenoxaprop-p-ethyl	21.4765
8	8-a	2008	winter barley	Herbicide spraying	2008-03-02	0.5	0.671141						metsulfuron methyle	3.3557
8	8-a	2008	winter barley	Herbicide spraying	2008-03-02	0.5	0.671141						florasulam	1.67785
8	8-a	2008	winter barley	Herbicide spraying	2008-03-02	0.5	0.671141						carfentrazone-ethyle	13.4228
8	8-a	2008	winter barley	Mineral fertilization (solid fertilizer)	2008-03-07	1	1	92.125	0	0	0	0
8	8-a	2008	winter barley	Herbicide spraying	2008-03-08	1	0.322148						metsulfuron methyle	1.61074
8	8-a	2008	winter barley	Herbicide spraying	2008-03-08	1	0.322148						carfentrazone-ethyle	6.44295
8	8-a	2008	winter barley	Plant growth regulator spraying	2008-04-03	1	1						ethephon	250
8	8-a	2008	winter barley	Plant growth regulator spraying	2008-04-03	1	1						trinexapac-ehyl	250
8	8-a	2008	winter barley	Plant growth regulator spraying	2008-04-04	1	0.550336						prohexadione-calcium	24.7651
8	8-a	2008	winter barley	Fungicide spraying	2008-04-04	0.5	1						propiconazole	62.5
8	8-a	2008	winter barley	Fungicide spraying	2008-04-04	0.5	1						cyprodinil	450
8	8-a	2008	winter barley	Plant growth regulator spraying	2008-04-04	1	0.550336						mepiquat-chlorure	148.591
8	8-a	2008	winter barley	Fungicide spraying	2008-04-04	0.5	1						chlorothalonil	250
8	8-a	2008	winter barley	Plant growth regulator spraying	2008-05-06	1	1						ethephon	240
8	8-a	2008	winter barley	Fungicide spraying	2008-05-06	0.5	1						trifloxystrobine	75
8	8-a	2008	winter barley	Fungicide spraying	2008-05-06	0.5	1						prothioconazole	145
8	8-a	2008	winter barley	Harvest	2008-06-26	1	1
8	8-a	2009	oil seed rape	Ploughing	2008-07-10	1	1
8	8-a	2009	oil seed rape	Rotary harrowing	2008-07-15	1	1
8	8-a	2009	oil seed rape	Rolling	2008-07-17	1	1
8	8-a	2009	oil seed rape	Low depth soil cultivation	2008-08-10	1	1
8	8-a	2009	oil seed rape	Low depth soil cultivation	2008-08-25	1	1
8	8-a	2009	oil seed rape	Herbicide spraying	2008-08-25	1	1						trifluraline	1056
8	8-a	2009	oil seed rape	Sowing	2008-08-26	1	1								oil seed rape-Forza	2.25	kg/ha
8	8-a	2009	oil seed rape	Herbicide spraying	2008-08-28	1	1						metazachlore	750
8	8-a	2009	oil seed rape	Molluscicide spreading	2008-09-06	1	1						metaldehyde	125
8	8-a	2009	oil seed rape	Insecticide spraying	2008-10-13	1	1						lambda-cyhalothrine	8
8	8-a	2009	oil seed rape	Mineral fertilization (solid fertilizer)	2009-02-16	1	1	78.2	54.4	30.6	0	0
8	8-a	2009	oil seed rape	Mineral fertilization (solid fertilizer)	2009-03-12	1	1	0	0	0	87.75	43.875
8	8-a	2009	oil seed rape	Mineral fertilization (solid fertilizer)	2009-03-16	1	1	101.2	0	0	0	0
8	8-a	2009	oil seed rape	Insecticide spraying	2009-03-22	1	1						lambda-cyhalothrine	8
8	8-a	2009	oil seed rape	Insecticide spraying	2009-04-02	1	1						bifenthrine	10.4
8	8-a	2009	oil seed rape	Fungicide spraying	2009-04-21	0.5	1						boscalid	125
8	8-a	2009	oil seed rape	Fungicide spraying	2009-04-21	0.5	1						tebuconazole	125
8	8-a	2009	oil seed rape	Harvest	2009-07-03	1	1
8	8-a	2010	soft winter wheat	Stubble cultivation	2009-07-13	1	1
8	8-a	2010	soft winter wheat	Stubble cultivation	2009-08-17	1	1
8	8-a	2010	soft winter wheat	Ploughing	2009-09-01	1	1
8	8-a	2010	soft winter wheat	Rotary harrowing	2009-09-07	1	1
8	8-a	2010	soft winter wheat	Low depth soil cultivation	2009-10-01	1	1
8	8-a	2010	soft winter wheat	Sowing	2009-10-06	1	1								soft winter wheat-Apache	177	kg/ha
8	8-a	2010	soft winter wheat	Insecticide spraying	2009-10-27	1	1						lambda-cyhalothrine	8
8	8-a	2010	soft winter wheat	Mineral fertilization (solid fertilizer)	2010-03-01	1	1	49.998	0	0	67.305	0
8	8-a	2010	soft winter wheat	Mineral fertilization (solid fertilizer)	2010-03-18	1	1	78.725	0	0	0	0
8	8-a	2010	soft winter wheat	Herbicide spraying	2010-03-24	0.333333	1						clodinafop-propargyl	31
8	8-a	2010	soft winter wheat	Herbicide spraying	2010-03-24	0.333333	1						metsulfuron methyle	2.86
8	8-a	2010	soft winter wheat	Herbicide spraying	2010-03-24	0.333333	1						diflufenicanil	31.2
8	8-a	2010	soft winter wheat	Herbicide spraying	2010-03-24	0.333333	1						cloquintocet-mexyl	7.75
8	8-a	2010	soft winter wheat	Herbicide spraying	2010-03-24	0.333333	1						tribenuron-methyle	2.86
8	8-a	2010	soft winter wheat	Herbicide spraying	2010-03-24	0.333333	1						ioxynil	58.5
8	8-a	2010	soft winter wheat	Herbicide spraying	2010-03-24	0.333333	1						bromoxynil octanoate	97.5
8	8-a	2010	soft winter wheat	Plant growth regulator spraying	2010-04-14	1	1						prohexadione-calcium	35
8	8-a	2010	soft winter wheat	Plant growth regulator spraying	2010-04-14	1	1						mepiquat-chlorure	210
8	8-a	2010	soft winter wheat	Mineral fertilization (solid fertilizer)	2010-04-26	1	1	29.9992	0	0	0	0
8	8-a	2010	soft winter wheat	Fungicide spraying	2010-05-07	0.5	1						prothioconazole	155
8	8-a	2010	soft winter wheat	Fungicide spraying	2010-05-07	0.5	1						trifloxystrobine	75
8	8-a	2010	soft winter wheat	Insecticide spraying	2010-05-22	1	1						lambda-cyhalothrine	8
8	8-a	2010	soft winter wheat	Fungicide spraying	2010-05-28	0.5	1						metconazole	34.375
8	8-a	2010	soft winter wheat	Fungicide spraying	2010-05-28	0.5	1						prochloraze	225
8	8-a	2010	soft winter wheat	Fungicide spraying	2010-05-28	0.5	1						epoxiconazole	46.875
8	8-a	2010	soft winter wheat	Harvest	2010-08-01	1	1
8	8-a	2011	soft winter wheat	Stubble cultivation	2010-08-05	1	1
8	8-a	2011	soft winter wheat	Ploughing	2010-08-25	1	1
8	8-a	2011	soft winter wheat	Low depth soil cultivation	2010-09-01	1	1
8	8-a	2011	soft winter wheat	Rolling	2010-09-06	1	1
8	8-a	2011	soft winter wheat	Low depth soil cultivation	2010-10-12	1	1
8	8-a	2011	soft winter wheat	Sowing	2010-10-19	1	1								soft winter wheat-Orvantis	185	kg/ha
8	8-a	2011	soft winter wheat	Mineral fertilization (solid fertilizer)	2011-02-17	1	1	49.92	0	0	67.2	0
8	8-a	2011	soft winter wheat	Herbicide spraying	2011-03-16	0.333333	1						mefenpyr-diethyl	21.6
8	8-a	2011	soft winter wheat	Herbicide spraying	2011-03-16	0.333333	1						bromoxynil octanoate	106.47
8	8-a	2011	soft winter wheat	Herbicide spraying	2011-03-16	0.333333	1						florasulam	1.75
8	8-a	2011	soft winter wheat	Herbicide spraying	2011-03-16	0.333333	1						iodosulfuron-methyl-sodium	1.44
8	8-a	2011	soft winter wheat	Herbicide spraying	2011-03-16	0.333333	1						diflufenicanil	23.4
8	8-a	2011	soft winter wheat	Herbicide spraying	2011-03-16	0.333333	1						mesosulfuron-methyl	7.2
8	8-a	2011	soft winter wheat	Herbicide spraying	2011-03-16	0.333333	1						ioxynil	58.851
8	8-a	2011	soft winter wheat	Mineral fertilization (solid fertilizer)	2011-03-21	0.5	1	4.94	0	0	6.65	0
8	8-a	2011	soft winter wheat	Mineral fertilization (solid fertilizer)	2011-03-21	0.5	1	123.95	0	0	0	0
8	8-a	2011	soft winter wheat	Plant growth regulator spraying	2011-04-13	1	1						prohexadione-calcium	35
8	8-a	2011	soft winter wheat	Plant growth regulator spraying	2011-04-13	1	1						mepiquat-chlorure	210
8	8-a	2011	soft winter wheat	Fungicide spraying	2011-04-16	0.5	1						boscalid	246.98
8	8-a	2011	soft winter wheat	Fungicide spraying	2011-04-16	0.5	1						pyraclostrobine	52.5
8	8-a	2011	soft winter wheat	Fungicide spraying	2011-04-16	0.5	1						epoxiconazole	71.02
8	8-a	2011	soft winter wheat	Mineral fertilization (solid fertilizer)	2011-04-22	1	1	32.83	0	0	0	0
8	8-a	2011	soft winter wheat	Fungicide spraying	2011-05-14	1	1						metconazole	78.3
8	8-a	2011	soft winter wheat	Harvest	2011-07-04	1	1
9	9-a	2004	soft winter wheat	Stubble cultivation	2003-07-30	1	1
9	9-a	2004	soft winter wheat	High depth soil cultivation	2003-10-15	1	1
9	9-a	2004	soft winter wheat	Stubble cultivation	2003-10-16	1	1
9	9-a	2004	soft winter wheat	Rotary harrowing	2003-10-18	1	1
9	9-a	2004	soft winter wheat	Combined sowing	2003-10-19	1	1								soft winter wheat-Apache	125	kg/ha
9	9-a	2004	soft winter wheat	Rolling	2003-10-20	1	1
9	9-a	2004	soft winter wheat	Mineral fertilization (liquid fertilizer)	2004-02-20	1	1	63.27	0	0	0	0
9	9-a	2004	soft winter wheat	Herbicide spraying	2004-02-27	1	1						metsulfuron methyle	5.01
9	9-a	2004	soft winter wheat	Herbicide spraying	2004-02-27	1	1						flupyrsulfuron-methyl	9.99
9	9-a	2004	soft winter wheat	Mineral fertilization (liquid fertilizer)	2004-03-31	1	1	91.8	0	0	0	0
9	9-a	2004	soft winter wheat	Plant growth regulator spraying	2004-04-15	1	1						prohexadione-calcium	35
9	9-a	2004	soft winter wheat	Plant growth regulator spraying	2004-04-15	1	1						mepiquat-chlorure	210
9	9-a	2004	soft winter wheat	Fungicide spraying	2004-05-02	0.5	1						spiroxamine	150
9	9-a	2004	soft winter wheat	Fungicide spraying	2004-05-02	0.5	1						prothioconazole	75
9	9-a	2004	soft winter wheat	Fungicide spraying	2004-05-26	0.5	1						cyproconazole	64
9	9-a	2004	soft winter wheat	Fungicide spraying	2004-05-26	0.5	1						chlorothalonil	600
9	9-a	2004	soft winter wheat	Fungicide spraying	2004-05-26	0.5	1						propiconazole	100
9	9-a	2004	soft winter wheat	Harvest	2004-07-27	1	1
9	9-a	2005	sunflower	Low depth soil cultivation	2005-03-29	1	1
9	9-a	2005	sunflower	Low depth soil cultivation	2005-04-04	1	1
9	9-a	2005	sunflower	Herbicide spraying	2005-04-04	1	1						trifluraline	1200
9	9-a	2005	sunflower	Single-grain sowing	2005-04-11	1	1								sunflower-Aurasol	75	1000 seeds/ha
9	9-a	2005	sunflower	Harvest	2005-09-15	1	1
9	9-a	2006	soft winter wheat	Stubble cultivation	2005-09-16	1	1
9	9-a	2006	soft winter wheat	Rotary harrowing	2005-10-05	1	1
9	9-a	2006	soft winter wheat	Combined sowing	2005-10-10	1	1								soft winter wheat-Nirvana R1	138	kg/ha
9	9-a	2006	soft winter wheat	Mineral fertilization (liquid fertilizer)	2006-02-27	1	1	54	0	0	0	0
9	9-a	2006	soft winter wheat	Mineral fertilization (liquid fertilizer)	2006-04-04	1	1	78.564	0	0	0	0
9	9-a	2006	soft winter wheat	Herbicide spraying	2006-04-07	1	1						mefenpyr-diethyl	29.79
9	9-a	2006	soft winter wheat	Herbicide spraying	2006-04-07	1	1						iodosulfuron-methyl-sodium	1.986
9	9-a	2006	soft winter wheat	Herbicide spraying	2006-04-07	1	1						mesosulfuron-methyl	9.93
9	9-a	2006	soft winter wheat	Fungicide spraying	2006-05-05	0.5	1						picoxystrobine	100
9	9-a	2006	soft winter wheat	Fungicide spraying	2006-05-05	0.5	1						chlorothalonil	562.5
9	9-a	2006	soft winter wheat	Fungicide spraying	2006-05-05	0.5	1						cyproconazole	60
9	9-a	2006	soft winter wheat	Fungicide spraying	2006-05-31	0.5	1						tebuconazole	107
9	9-a	2006	soft winter wheat	Fungicide spraying	2006-05-31	0.5	1						picoxystrobine	50
9	9-a	2006	soft winter wheat	Fungicide spraying	2006-05-31	0.5	1						bromuconazole	167
9	9-a	2006	soft winter wheat	Harvest	2006-07-15	1	1
9	9-a	2007	spring barley	Stubble cultivation	2006-07-26	1	1
9	9-a	2007	spring barley	Mineral fertilization (solid fertilizer)	2006-08-22	1	1	0	0	213	0	0
9	9-a	2007	spring barley	Stubble cultivation	2006-08-31	1	1
9	9-a	2007	spring barley	Ploughing	2006-10-25	1	1
9	9-a	2007	spring barley	Rotary harrowing	2006-10-28	1	1
9	9-a	2007	spring barley	Mineral fertilization (solid fertilizer)	2007-02-20	1	1	0	46.06	0	0	9.87
9	9-a	2007	spring barley	Sowing	2007-03-12	1	1								spring barley-Sebastian	145	kg/ha
9	9-a	2007	spring barley	Mineral fertilization (liquid fertilizer)	2007-03-13	1	1	88.044	0	0	33.396	0
9	9-a	2007	spring barley	Fungicide spraying	2007-05-01	0.5	1						prothioconazole	127.5
9	9-a	2007	spring barley	Fungicide spraying	2007-05-01	0.5	1						spiroxamine	255
9	9-a	2007	spring barley	Herbicide spraying	2007-05-01	1	1						mecoprop-P	270.4
9	9-a	2007	spring barley	Herbicide spraying	2007-05-01	1	1						2,4-MCPA	332.8
9	9-a	2007	spring barley	Herbicide spraying	2007-05-01	1	1						dichlorprop	644.8
9	9-a	2007	spring barley	Harvest	2007-07-23	1	1
9	9-a	2008	onion	Herbicide spraying	2007-08-13	1	1						glyphosate	1807.2
9	9-a	2008	onion	Mineral fertilization (solid fertilizer)	2007-08-13	1	1	0	72.24	0	0	15.05
9	9-a	2008	onion	Stubble cultivation	2007-08-16	1	1
9	9-a	2008	onion	Mineral fertilization (solid fertilizer)	2007-09-11	1	1	0	0	180.6	0	0
9	9-a	2008	onion	Ploughing	2007-10-01	1	1
9	9-a	2008	onion	Low depth soil cultivation	2007-12-20	1	1
9	9-a	2008	onion	Low depth soil cultivation	2008-03-06	1	1
9	9-a	2008	onion	Single-grain sowing	2008-03-09	1	1								onion-hybrids mixture	630	1000 seeds/ha
9	9-a	2008	onion	Insecticide spraying	2008-03-09	0	1						carbofuran	1000
9	9-a	2008	onion	Herbicide spraying	2008-03-13	1	1						butraline	2400
9	9-a	2008	onion	Mineral fertilization (solid fertilizer)	2008-03-14	1	1	58.96	0	0	0	0
9	9-a	2008	onion	Herbicide spraying	2008-04-07	1	1						ioxynil	48
9	9-a	2008	onion	Herbicide spraying	2008-05-03	1	1						ioxynil	72
9	9-a	2008	onion	Herbicide spraying	2008-05-21	0.5	1						fluroxypyr	60
9	9-a	2008	onion	Herbicide spraying	2008-05-21	0.5	1						ioxynil	45
9	9-a	2008	onion	Mineral fertilization (solid fertilizer)	2008-05-24	1	1	83.75	0	0	0	0
9	9-a	2008	onion	Herbicide spraying	2008-06-03	0.5	1						ioxynil	67.5
9	9-a	2008	onion	Herbicide spraying	2008-06-03	0.5	1						fluroxypyr	60
9	9-a	2008	onion	Insecticide spraying	2008-06-04	1	1						deltamethrine	13.125
9	9-a	2008	onion	Herbicide spraying	2008-06-09	1	1						quizalofop ethyl -d	60
9	9-a	2008	onion	Fungicide spraying	2008-06-10	1	1						mancozèbe	2250
9	9-a	2008	onion	Fungicide spraying	2008-06-15	1	1						mancozèbe	2025
9	9-a	2008	onion	Fungicide spraying	2008-06-20	0.5	1						mancozèbe	2025
9	9-a	2008	onion	Fungicide spraying	2008-06-20	0.5	1						cuivre du sulfate	606
9	9-a	2008	onion	Irrigation	2008-07-01	0	1											33
9	9-a	2008	onion	Fungicide spraying	2008-07-02	0.5	1						mancozèbe	2025
9	9-a	2008	onion	Fungicide spraying	2008-07-02	0.5	1						chlorothalonil	500
9	9-a	2008	onion	Fungicide spraying	2008-07-11	0.5	1						mancozèbe	2025
9	9-a	2008	onion	Fungicide spraying	2008-07-11	0.5	1						chlorothalonil	500
9	9-a	2008	onion	Irrigation	2008-07-17	0	1											30
9	9-a	2008	onion	Irrigation	2008-07-22	0	1											30
9	9-a	2008	onion	Fungicide spraying	2008-07-29	0.333333	1						mancozèbe	2025
9	9-a	2008	onion	Fungicide spraying	2008-07-29	0.333333	1						chlorothalonil	500
9	9-a	2008	onion	Fungicide spraying	2008-07-29	0.333333	1						cuivre du sulfate	606
9	9-a	2008	onion	Plant growth regulator spraying	2008-08-10	1	1						hydrazide maleique	2400
9	9-a	2008	onion	Onion uprooting	2008-08-25	1	1
9	9-a	2008	onion	Onion collecting	2008-08-26	1	1
9	9-a	2009	soft winter wheat	High depth soil cultivation	2008-09-01	1	1
9	9-a	2009	soft winter wheat	Stubble cultivation	2008-09-02	1	1
9	9-a	2009	soft winter wheat	Low depth soil cultivation	2008-09-09	1	1
9	9-a	2009	soft winter wheat	Combined sowing	2008-10-15	1	1								soft winter wheat-Craklin	169.37	kg/ha
9	9-a	2009	soft winter wheat	Rolling	2008-10-16	1	1
9	9-a	2009	soft winter wheat	Mineral fertilization (liquid fertilizer)	2009-02-20	1	1	63.27	0	0	0	0
9	9-a	2009	soft winter wheat	Herbicide spraying	2009-02-27	1	1						metsulfuron methyle	5.01
9	9-a	2009	soft winter wheat	Herbicide spraying	2009-02-27	1	1						flupyrsulfuron-methyl	9.99
9	9-a	2009	soft winter wheat	Mineral fertilization (liquid fertilizer)	2009-03-31	1	1	91.8	0	0	0	0
9	9-a	2009	soft winter wheat	Plant growth regulator spraying	2009-04-15	1	1						prohexadione-calcium	35
9	9-a	2009	soft winter wheat	Plant growth regulator spraying	2009-04-15	1	1						mepiquat-chlorure	210
9	9-a	2009	soft winter wheat	Fungicide spraying	2009-05-02	0.5	1						spiroxamine	150
9	9-a	2009	soft winter wheat	Fungicide spraying	2009-05-02	0.5	1						prothioconazole	75
9	9-a	2009	soft winter wheat	Fungicide spraying	2009-05-26	0.5	1						cyproconazole	64
9	9-a	2009	soft winter wheat	Fungicide spraying	2009-05-26	0.5	1						chlorothalonil	600
9	9-a	2009	soft winter wheat	Fungicide spraying	2009-05-26	0.5	1						propiconazole	100
9	9-a	2009	soft winter wheat	Harvest	2009-07-21	1	1
9	9-a	2010	brown mustard	Stubble cultivation	2009-07-29	1	1
9	9-a	2010	brown mustard	Ploughing	2009-07-30	1	1
9	9-a	2010	brown mustard	Rotary harrowing	2009-08-11	1	1
9	9-a	2010	brown mustard	Rotary harrowing	2009-08-24	1	1
9	9-a	2010	brown mustard	Low depth soil cultivation	2009-09-16	1	1
9	9-a	2010	brown mustard	Rolling	2009-09-24	1	1
9	9-a	2010	brown mustard	Rolling	2009-09-24	1	1
9	9-a	2010	brown mustard	Sowing	2009-09-24	1	1								brown mustard-BS 223	1.51	kg/ha
9	9-a	2010	brown mustard	Herbicide spraying	2009-09-29	0.333333	1						metazachlore	456
9	9-a	2010	brown mustard	Herbicide spraying	2009-09-29	0.333333	1						glyphosate	823.5
9	9-a	2010	brown mustard	Herbicide spraying	2009-09-29	0.333333	1						napropamide	720
9	9-a	2010	brown mustard	Herbicide spraying	2009-09-29	0.333333	1						quinmerac	114
9	9-a	2010	brown mustard	Mineral fertilization (solid fertilizer)	2009-09-29	1	1	0	62.56	0	54.4	0
9	9-a	2010	brown mustard	Mineral fertilization (solid fertilizer)	2010-02-15	1	1	58.0856	0	0	0	0
9	9-a	2010	brown mustard	Mineral fertilization (solid fertilizer)	2010-03-24	1	1	68.4	0	0	65.55	14.25
9	9-a	2010	brown mustard	Insecticide spraying	2010-04-23	1	1						chlorpyriphos-ethyl	187.5
9	9-a	2010	brown mustard	Harvest	2010-07-20	1	1
9	9-a	2011	soft winter wheat	Chopping	2010-07-28	1	1
9	9-a	2011	soft winter wheat	Stubble cultivation	2010-07-29	1	1
9	9-a	2011	soft winter wheat	Low depth soil cultivation	2010-08-26	1	1
9	9-a	2011	soft winter wheat	Low depth soil cultivation	2010-10-07	1	1
9	9-a	2011	soft winter wheat	Combined sowing	2010-10-14	1	1								soft winter wheat-AREZZO	135	kg/ha
9	9-a	2011	soft winter wheat	Rolling	2010-10-15	1	1
9	9-a	2011	soft winter wheat	Herbicide spraying	2010-11-06	1	1						diflufenicanil	120
9	9-a	2011	soft winter wheat	Herbicide spraying	2010-11-06	1	1						flufenacet	240
9	9-a	2011	soft winter wheat	Mineral fertilization (liquid fertilizer)	2011-03-02	1	1	72.45	0	0	31.5	0
9	9-a	2011	soft winter wheat	Mineral fertilization (liquid fertilizer)	2011-03-21	1	1	81.075	0	0	35.25	0
9	9-a	2011	soft winter wheat	Plant growth regulator spraying	2011-04-06	1	1						prohexadione-calcium	35
9	9-a	2011	soft winter wheat	Plant growth regulator spraying	2011-04-06	1	1						mepiquat-chlorure	210
9	9-a	2011	soft winter wheat	Mineral fertilization (liquid fertilizer)	2011-04-23	1	1	39.675	0	0	17.25	0
9	9-a	2011	soft winter wheat	Insecticide spraying	2011-05-06	1	1						tau-fluvalinate	36
9	9-a	2011	soft winter wheat	Harvest	2011-07-16	1	1
10	10-a	2008	oil seed rape	Herbicide spraying	2007-08-27	1	1						trifluraline	1200
10	10-a	2008	oil seed rape	Sowing	2007-08-28	1	1								oil seed rape-Grizzly/Catalina	7.2	kg/ha
10	10-a	2008	oil seed rape	Molluscicide spreading	2007-08-28	0	1						thiodicarbe	104
10	10-a	2008	oil seed rape	Herbicide spraying	2007-08-31	1	1						clomazone	120
10	10-a	2008	oil seed rape	Herbicide spraying	2007-08-31	1	1						dimethachlore	1000
10	10-a	2008	oil seed rape	Molluscicide spreading	2007-09-28	1	1						metaldehyde	130
10	10-a	2008	oil seed rape	Insecticide spraying	2007-10-12	1	1						lambda-cyhalothrine	6.25
10	10-a	2008	oil seed rape	Insecticide spraying	2007-10-12	1	1						pyrimicarbe	125
10	10-a	2008	oil seed rape	Mineral fertilization (solid fertilizer)	2008-02-18	1	1	60.3	0	0	0	0
10	10-a	2008	oil seed rape	Mineral fertilization (solid fertilizer)	2008-03-06	1	1	50.25	0	0	0	0
10	10-a	2008	oil seed rape	Mineral fertilization (liquid fertilizer)	2008-04-16	1	1	0.624	0	0	5.2	0
10	10-a	2008	oil seed rape	Fungicide spraying	2008-04-25	1	1						flutriafol	117
10	10-a	2008	oil seed rape	Fungicide spraying	2008-04-25	1	1						carbendazime	250
10	10-a	2008	oil seed rape	Mineral fertilization (liquid fertilizer)	2008-04-25	1	1	0.624	0	0	5.2	0
10	10-a	2008	oil seed rape	Medium depth soil cultivation		1	1
10	10-a	2008	oil seed rape	Harvest		1	1
10	10-a	2009	soft winter wheat	Sowing	2008-10-15	1	1								soft winter wheat-Premio + treatment redig	152	kg/ha
10	10-a	2009	soft winter wheat	Molluscicide spreading	2008-10-15	0	1						metaldehyde	75
10	10-a	2009	soft winter wheat	Herbicide spraying	2008-11-15	1	1						mefenpyr-diethyl	36
10	10-a	2009	soft winter wheat	Herbicide spraying	2008-11-15	1	1						iodosulfuron-methyl-sodium	2.4
10	10-a	2009	soft winter wheat	Herbicide spraying	2008-11-15	1	1						mesosulfuron-methyl	12
10	10-a	2009	soft winter wheat	Mineral fertilization (solid fertilizer)	2009-02-27	1	1	49.915	0	0	0	0
10	10-a	2009	soft winter wheat	Herbicide spraying	2009-03-15	0.5	1						clopyralid	70
10	10-a	2009	soft winter wheat	Herbicide spraying	2009-03-15	0.5	1						thifensulfuron-methyle	25
10	10-a	2009	soft winter wheat	Herbicide spraying	2009-03-15	0.5	1						2,4-MCPA	700
10	10-a	2009	soft winter wheat	Herbicide spraying	2009-03-15	0.5	1						tribenuron-methyle	12.5
10	10-a	2009	soft winter wheat	Herbicide spraying	2009-03-15	0.5	1						fluroxypyr	140
10	10-a	2009	soft winter wheat	Mineral fertilization (solid fertilizer)	2009-03-19	1	1	0	0	0	30	15
10	10-a	2009	soft winter wheat	Herbicide spraying	2009-04-01	0.5	1						clodinafop-propargyl	40
10	10-a	2009	soft winter wheat	Herbicide spraying	2009-04-01	0.5	1						florasulam	3.5
10	10-a	2009	soft winter wheat	Herbicide spraying	2009-04-01	0.5	1						cloquintocet-mexyl	10
10	10-a	2009	soft winter wheat	Mineral fertilization (solid fertilizer)	2009-04-07	1	1	35.845	0	0	0	0
10	10-a	2009	soft winter wheat	Medium depth soil cultivation		1	1
10	10-a	2009	soft winter wheat	Low depth soil cultivation		1	1
10	10-a	2009	soft winter wheat	Rolling		1	1
10	10-a	2009	soft winter wheat	Harvest		1	1
10	10-a	2009	soft winter wheat	Medium depth soil cultivation		1	1
10	10-a	2009	soft winter wheat	Low depth soil cultivation		1	1
10	10-a	2009	soft winter wheat	Rolling		1	1
10	10-a	2010	winter barley	Sowing	2009-10-15	1	1								winter barley	132.5	kg/ha
10	10-a	2010	winter barley	Herbicide spraying	2009-11-05	0.5	1						picolinafen	32
10	10-a	2010	winter barley	Herbicide spraying	2009-11-05	0.5	1						isoproturon	1200
10	10-a	2010	winter barley	Herbicide spraying	2009-11-05	0.5	1						pendimethaline	640
10	10-a	2010	winter barley	Herbicide spraying	2010-03-15	0.333333	1						fenoxaprop-p-ethyl	5.2
10	10-a	2010	winter barley	Herbicide spraying	2010-03-15	0.333333	1						flupyrsulfuron-methyl	1.835
10	10-a	2010	winter barley	Herbicide spraying	2010-03-15	0.333333	1						fluroxypyr	100
10	10-a	2010	winter barley	Herbicide spraying	2010-03-15	0.333333	1						diclofop-methyl	65
10	10-a	2010	winter barley	Fungicide spraying	2010-05-05	0.5	1						picoxystrobine	100
10	10-a	2010	winter barley	Fungicide spraying	2010-05-05	0.5	1						chlorothalonil	487.5
10	10-a	2010	winter barley	Fungicide spraying	2010-05-05	0.5	1						cyproconazole	52
10	10-a	2010	winter barley	Medium depth soil cultivation		1	1
10	10-a	2010	winter barley	Rolling		1	1
10	10-a	2010	winter barley	Harvest		1	1
10	10-a	2010	winter barley	Raking		1	1
10	10-a	2010	winter barley	Baling		0	1
10	10-a	2010	winter barley	Medium depth soil cultivation		1	1
10	10-a	2010	winter barley	Low depth soil cultivation		1	1
10	10-a	2010	winter barley	Rolling		1	1
10	10-a	2010	winter barley	Mineral fertilization (solid fertilizer)		1	1	57.285	0	0	0	0
10	10-a	2010	winter barley	Mineral fertilization (solid fertilizer)		1	1	69.345	0	0	0	0
10	10-a	2010	winter barley	Mineral fertilization (solid fertilizer)		1	1	0	0	0	30	15
10	10-b	2008	winter barley	Sowing	2007-10-22	1	1								winter barley-Esterel	120	kg/ha
10	10-b	2008	winter barley	Molluscicide spreading	2007-10-22	0	1						metaldehyde	300
10	10-b	2008	winter barley	Mineral fertilization (solid fertilizer)	2008-02-20	1	1	50.25	0	0	0	0
10	10-b	2008	winter barley	Mineral fertilization (solid fertilizer)	2008-03-09	1	1	56.95	0	0	0	0
10	10-b	2008	winter barley	Herbicide spraying	2008-04-01	0.5	1						mecoprop-P	260
10	10-b	2008	winter barley	Herbicide spraying	2008-04-01	0.5	1						florasulam	2.5
10	10-b	2008	winter barley	Herbicide spraying	2008-04-01	0.5	1						bifenox	300
10	10-b	2008	winter barley	Herbicide spraying	2008-04-01	0.5	1						ioxynil	92
10	10-b	2008	winter barley	Mineral fertilization (liquid fertilizer)	2008-04-24	1	1	0.75	0	0	4.25	0
10	10-b	2008	winter barley	Fungicide spraying	2008-05-07	0.5	1						prothioconazole	125
10	10-b	2008	winter barley	Fungicide spraying	2008-05-07	0.5	1						spiroxamine	250
10	10-b	2008	winter barley	Medium depth soil cultivation		1	1
10	10-b	2008	winter barley	Low depth soil cultivation		1	1
10	10-b	2008	winter barley	Rolling		1	1
10	10-b	2008	winter barley	Harvest		1	1
10	10-b	2008	winter barley	Medium depth soil cultivation		1	1
10	10-b	2008	winter barley	Low depth soil cultivation		1	1
10	10-b	2009	hemp	Organic fertilization (solid fertilizer, high volume)	2009-01-20	1	1	25	50	250	0	50
10	10-b	2009	hemp	Sowing	2009-04-24	1	1								hemp-fedora 17	45	kg/ha
10	10-b	2009	hemp	Mineral fertilization (solid fertilizer)	2009-05-07	1	1	16.75	0	0	0	0
10	10-b	2009	hemp	Sowing		1	1								spring oat	25	kg/ha
10	10-b	2009	hemp	Medium depth soil cultivation		1	1
10	10-b	2009	hemp	Ploughing		1	1
10	10-b	2009	hemp	Low depth soil cultivation		1	1
10	10-b	2009	hemp	Rolling		1	1
10	10-b	2009	hemp	Mowing		1	1
10	10-b	2009	hemp	Harvest		1	1
10	10-b	2009	hemp	Rolling		1	1
10	10-b	2010	soft winter wheat	Sowing	2009-10-15	1	1								soft winter wheat	179	kg/ha
10	10-b	2010	soft winter wheat	Herbicide spraying	2010-03-15	1	1						thifensulfuron-methyle	22.5
10	10-b	2010	soft winter wheat	Herbicide spraying	2010-03-15	1	1						tribenuron-methyle	11.25
10	10-b	2010	soft winter wheat	Herbicide spraying	2010-04-01	0.5	1						clodinafop-propargyl	30
10	10-b	2010	soft winter wheat	Herbicide spraying	2010-04-01	0.5	1						florasulam	3.5
10	10-b	2010	soft winter wheat	Herbicide spraying	2010-04-01	0.5	1						cloquintocet-mexyl	7.5
10	10-b	2010	soft winter wheat	Low depth soil cultivation		1	1
10	10-b	2010	soft winter wheat	Medium depth soil cultivation		1	1
10	10-b	2010	soft winter wheat	Rolling		1	1
10	10-b	2010	soft winter wheat	Harvest		1	1
10	10-b	2010	soft winter wheat	Medium depth soil cultivation		1	1
10	10-b	2010	soft winter wheat	Rolling		1	1
10	10-b	2010	soft winter wheat	Mineral fertilization (solid fertilizer)		1	1	29.815	0	0	0	0
10	10-b	2010	soft winter wheat	Mineral fertilization (solid fertilizer)		1	1	68.005	0	0	0	0
10	10-b	2010	soft winter wheat	Mineral fertilization (solid fertilizer)		1	1	30.15	0	0	0	0
10	10-b	2010	soft winter wheat	Mineral fertilization (solid fertilizer)		1	1	0	0	0	30	15
10	10-c	2008	spring barley	Sowing	2007-09-19	1	1								mixture chlorofiltre PS	25	kg/ha
10	10-c	2008	spring barley	Sowing	2008-02-19	1	1								spring barley-Henley	130	kg/ha
10	10-c	2008	spring barley	Mineral fertilization (solid fertilizer)	2008-03-09	1	1	65.325	0	0	0	0
10	10-c	2008	spring barley	Medium depth soil cultivation		1	1
10	10-c	2008	spring barley	Ploughing		1	1
10	10-c	2008	spring barley	Rolling		1	1
10	10-c	2008	spring barley	Low depth soil cultivation		1	1
10	10-c	2008	spring barley	Harvest		1	1
10	10-c	2009	winter protein pea	Sowing	2008-11-13	1	1								winter protein pea-enduro / isard	244	kg/ha
10	10-c	2009	winter protein pea	Fungicide spraying	2009-05-19	1	1						chlorothalonil	1000
10	10-c	2009	winter protein pea	Fungicide spraying	2009-10-07	1	1						coniothyrium minitans	100
10	10-c	2009	winter protein pea	Medium depth soil cultivation		1	1
10	10-c	2009	winter protein pea	Ploughing		1	1
10	10-c	2009	winter protein pea	Rolling		1	1
10	10-c	2009	winter protein pea	Low depth soil cultivation		1	1
10	10-c	2009	winter protein pea	Mechanical weeding - flex tine harrowing		1	1
10	10-c	2009	winter protein pea	Harvest		1	1
10	10-c	2009	winter protein pea	Mechanical weeding - flex tine harrowing		1	1
10	10-c	2009	winter protein pea	Rolling		1	1
10	10-c	2009	winter protein pea	Rolling		1	1
10	10-c	2010	oil seed rape	Sowing	2009-08-25	1	1								oil seed rape	190	1000 seeds/ha
10	10-c	2010	oil seed rape	Herbicide spraying	2009-10-15	0.5	1						quizalofop ethyl -d	6
10	10-c	2010	oil seed rape	Herbicide spraying	2009-10-15	0.5	1						quizalofop ethyl -d	30
10	10-c	2010	oil seed rape	Insecticide spraying	2010-03-15	1	1						lambda-cyhalothrine	7.5
10	10-c	2010	oil seed rape	Medium depth soil cultivation		1	1
10	10-c	2010	oil seed rape	Stubble cultivation		1	1
10	10-c	2010	oil seed rape	Rolling		1	1
10	10-c	2010	oil seed rape	Low depth soil cultivation		1	1
10	10-c	2010	oil seed rape	Harvest		1	1
10	10-c	2010	oil seed rape	Medium depth soil cultivation		1	1
10	10-c	2010	oil seed rape	Low depth soil cultivation		1	1
10	10-c	2010	oil seed rape	Rolling		1	1
10	10-c	2010	oil seed rape	Mineral fertilization (solid fertilizer)		1	1	40.87	0	0	0	0
10	10-c	2010	oil seed rape	Mineral fertilization (solid fertilizer)		1	1	37.52	0	0	0	0
10	10-c	2010	oil seed rape	Mineral fertilization (solid fertilizer)		1	1	0	0	0	50	25
10	10-d	2008	soft winter wheat	Sowing	2007-10-22	1	1								soft winter wheat-Palédor	142.5	kg/ha
10	10-d	2008	soft winter wheat	Molluscicide spreading	2007-10-22	0	1						metaldehyde	300
10	10-d	2008	soft winter wheat	Mineral fertilization (solid fertilizer)	2008-03-06	1	1	50.25	0	0	0	0
10	10-d	2008	soft winter wheat	Herbicide spraying	2008-04-01	0.333333	1						mecoprop-P	260
10	10-d	2008	soft winter wheat	Herbicide spraying	2008-04-01	0.333333	1						florasulam	2.5
10	10-d	2008	soft winter wheat	Herbicide spraying	2008-04-01	0.333333	1						clodinafop-propargyl	18
10	10-d	2008	soft winter wheat	Herbicide spraying	2008-04-01	0.333333	1						bifenox	300
10	10-d	2008	soft winter wheat	Herbicide spraying	2008-04-01	0.333333	1						cloquintocet-mexyl	4.5
10	10-d	2008	soft winter wheat	Herbicide spraying	2008-04-01	0.333333	1						ioxynil	92
10	10-d	2008	soft winter wheat	Mineral fertilization (solid fertilizer)	2008-04-01	1	1	83.75	0	0	0	0
10	10-d	2008	soft winter wheat	Mineral fertilization (liquid fertilizer)	2008-04-25	1	1	0.75	0	0	4.25	0
10	10-d	2008	soft winter wheat	Fungicide spraying	2008-05-16	0.5	1						epoxiconazole	62.5
10	10-d	2008	soft winter wheat	Fungicide spraying	2008-05-16	0.5	1						propiconazole	125
10	10-d	2008	soft winter wheat	Stubble cultivation		1	1
10	10-d	2008	soft winter wheat	Medium depth soil cultivation		1	1
10	10-d	2008	soft winter wheat	Rolling		1	1
10	10-d	2008	soft winter wheat	Harvest		1	1
10	10-d	2009	spring barley	Sowing	2009-03-03	1	1								spring barley-Henley	156	kg/ha
10	10-d	2009	spring barley	Herbicide spraying	2009-05-15	1	1						clopyralid	50
10	10-d	2009	spring barley	Herbicide spraying	2009-05-15	1	1						2,4-MCPA	500
10	10-d	2009	spring barley	Herbicide spraying	2009-05-15	1	1						fluroxypyr	100
10	10-d	2009	spring barley	Sowing		1	1								Brassica rapa	9	kg/ha
10	10-d	2009	spring barley	Medium depth soil cultivation		1	1
10	10-d	2009	spring barley	Ploughing		1	1
10	10-d	2009	spring barley	Rolling		1	1
10	10-d	2009	spring barley	Low depth soil cultivation		1	1
10	10-d	2009	spring barley	Harvest		1	1
10	10-d	2009	spring barley	Rolling		1	1
10	10-d	2009	spring barley	Mineral fertilization (solid fertilizer)		1	1	82.745	0	0	0	0
10	10-d	2010	winter protein pea	Sowing	2009-11-05	1	1								winter protein pea	230	kg/ha
10	10-d	2010	winter protein pea	Herbicide spraying	2010-04-10	0.5	1						aclonifen	270
10	10-d	2010	winter protein pea	Herbicide spraying	2010-04-10	0.5	1						bensultap	261
10	10-d	2010	winter protein pea	Fungicide spraying	2010-05-05	1	1						chlorothalonil	1000
10	10-d	2010	winter protein pea	Medium depth soil cultivation		1	1
10	10-d	2010	winter protein pea	Ploughing		1	1
10	10-d	2010	winter protein pea	Low depth soil cultivation		1	1
10	10-d	2010	winter protein pea	Rolling		1	1
10	10-d	2010	winter protein pea	Mechanical weeding - flex tine harrowing		1	1
10	10-d	2010	winter protein pea	Harvest		1	1
10	10-d	2010	winter protein pea	Raking		1	1
10	10-d	2010	winter protein pea	Baling		0	1
10	10-d	2010	winter protein pea	Medium depth soil cultivation		1	1
10	10-e	2008	soft winter wheat	Sowing	2007-10-23	1	1								soft winter wheat-Palédor/Hysun	150	kg/ha
10	10-e	2008	soft winter wheat	Molluscicide spreading	2007-10-23	0	1						metaldehyde	300
10	10-e	2008	soft winter wheat	Mineral fertilization (solid fertilizer)	2008-02-21	1	1	65.325	0	0	0	0
10	10-e	2008	soft winter wheat	Herbicide spraying	2008-04-01	0.333333	1						mecoprop-P	260
10	10-e	2008	soft winter wheat	Herbicide spraying	2008-04-01	0.333333	1						florasulam	2.5
10	10-e	2008	soft winter wheat	Herbicide spraying	2008-04-01	0.333333	1						metsulfuron methyle	2.04
10	10-e	2008	soft winter wheat	Herbicide spraying	2008-04-01	0.333333	1						bifenox	300
10	10-e	2008	soft winter wheat	Herbicide spraying	2008-04-01	0.333333	1						thifensulfuron-methyle	20.46
10	10-e	2008	soft winter wheat	Herbicide spraying	2008-04-01	0.333333	1						ioxynil	92
10	10-e	2008	soft winter wheat	Mineral fertilization (solid fertilizer)	2008-04-01	1	1	50.25	0	0	0	0
10	10-e	2008	soft winter wheat	Herbicide spraying	2008-04-02	1	1						clodinafop-propargyl	1.5
10	10-e	2008	soft winter wheat	Herbicide spraying	2008-04-02	1	1						cloquintocet-mexyl	0.375
10	10-e	2008	soft winter wheat	Mineral fertilization (liquid fertilizer)	2008-04-25	1	1	0.75	0	0	4.25	0
10	10-e	2008	soft winter wheat	Fungicide spraying	2008-06-05	1	1						chlorothalonil	375
10	10-e	2008	soft winter wheat	Fungicide spraying	2008-06-05	1	1						cyproconazole	40
10	10-e	2008	soft winter wheat	Medium depth soil cultivation		1	1
10	10-e	2008	soft winter wheat	Rolling		1	1
10	10-e	2008	soft winter wheat	Harvest		1	1
10	10-e	2008	soft winter wheat	Low depth soil cultivation		1	1
10	10-e	2008	soft winter wheat	Low depth soil cultivation		1	1
10	10-e	2009	winter barley	Sowing	2008-10-15	1	1								winter barley-Azurel	133	kg/ha
10	10-e	2009	winter barley	Molluscicide spreading	2008-10-15	0	1						metaldehyde	150
10	10-e	2009	winter barley	Molluscicide spreading	2008-11-15	1	1						metaldehyde	150
10	10-e	2009	winter barley	Herbicide spraying	2009-03-15	0.5	1						fluroxypyr	129.681
10	10-e	2009	winter barley	Herbicide spraying	2009-03-15	0.5	1						metsulfuron methyle	4
10	10-e	2009	winter barley	Herbicide spraying	2009-03-15	0.5	1						florasulam	0.9
10	10-e	2009	winter barley	Fungicide spraying	2009-05-05	0.5	1						picoxystrobine	75
10	10-e	2009	winter barley	Fungicide spraying	2009-05-05	0.5	1						chlorothalonil	525
10	10-e	2009	winter barley	Fungicide spraying	2009-05-05	0.5	1						cyproconazole	56
10	10-e	2009	winter barley	Medium depth soil cultivation		1	1
10	10-e	2009	winter barley	Low depth soil cultivation		1	1
10	10-e	2009	winter barley	Rolling		1	1
10	10-e	2009	winter barley	Harvest		1	1
10	10-e	2009	winter barley	Medium depth soil cultivation		1	1
10	10-e	2009	winter barley	Rolling		1	1
10	10-e	2009	winter barley	Mineral fertilization (solid fertilizer)		1	1	0	50.14	0	0	0
10	10-e	2009	winter barley	Mineral fertilization (solid fertilizer)		1	1	49.915	0	0	0	0
10	10-e	2009	winter barley	Mineral fertilization (solid fertilizer)		1	1	0	0	0	25	12.5
10	10-e	2009	winter barley	Mineral fertilization (solid fertilizer)		1	1	39.865	0	0	0	0
10	10-e	2010	hemp	Sowing	2010-04-25	1	1								hemp	43	kg/ha
10	10-e	2010	hemp	Molluscicide spreading	2010-04-25	0	1						metaldehyde	200
10	10-e	2010	hemp	Sowing		1	1								vetch	35	kg/ha
10	10-e	2010	hemp	Medium depth soil cultivation		1	1
10	10-e	2010	hemp	Ploughing		1	1
10	10-e	2010	hemp	Low depth soil cultivation		1	1
10	10-e	2010	hemp	Rotary harrowing		1	1
10	10-e	2010	hemp	Harvest		1	1
10	10-e	2010	hemp	Mowing		1	1
10	10-e	2010	hemp	Rolling		1	1
10	10-e	2010	hemp	Raking		1	1
10	10-e	2010	hemp	Baling		1	1
10	10-e	2010	hemp	Rolling		1	1
10	10-e	2010	hemp	Mineral fertilization (solid fertilizer)		1	1	49.915	0	0	0	0
10	10-f	2008	hemp	Sowing	2007-09-14	1	1								mixture chlorofiltre PS	25	kg/ha
10	10-f	2008	hemp	Sowing	2008-05-21	1	1								hemp-Fédora 17	45	kg/ha
10	10-f	2008	hemp	Mineral fertilization (solid fertilizer)	2008-05-29	1	1	95.475	0	0	0	0
10	10-f	2008	hemp	Medium depth soil cultivation		1	1
10	10-f	2008	hemp	Ploughing		1	1
10	10-f	2008	hemp	Rolling		1	1
10	10-f	2008	hemp	Low depth soil cultivation		1	1
10	10-f	2008	hemp	Mowing		1	1
10	10-f	2008	hemp	Harvest		1	1
10	10-f	2009	soft winter wheat	Sowing	2008-10-23	1	1								soft winter wheat-paledor+treatment redigo	136	kg/ha
10	10-f	2009	soft winter wheat	Molluscicide spreading	2008-10-23	0	1						metaldehyde	150
10	10-f	2009	soft winter wheat	Molluscicide spreading	2008-11-23	1	1						metaldehyde	150
10	10-f	2009	soft winter wheat	Herbicide spraying	2009-03-15	1	1						clopyralid	70
10	10-f	2009	soft winter wheat	Herbicide spraying	2009-03-15	1	1						2,4-MCPA	700
10	10-f	2009	soft winter wheat	Herbicide spraying	2009-03-15	1	1						fluroxypyr	140
10	10-f	2009	soft winter wheat	Mechanical weeding - flex tine harrowing		1	1
10	10-f	2009	soft winter wheat	Low depth soil cultivation		1	1
10	10-f	2009	soft winter wheat	Rolling		1	1
10	10-f	2009	soft winter wheat	Harvest		1	1
10	10-f	2009	soft winter wheat	Mechanical weeding - flex tine harrowing		1	1
10	10-f	2009	soft winter wheat	Rolling		1	1
10	10-f	2009	soft winter wheat	Mineral fertilization (solid fertilizer)		1	1	49.915	0	0	0	0
10	10-f	2009	soft winter wheat	Mineral fertilization (solid fertilizer)		1	1	97.15	0	0	0	0
10	10-f	2009	soft winter wheat	Mineral fertilization (solid fertilizer)		1	1	0	0	0	25	12.5
10	10-f	2010	spring barley	Sowing	2010-03-05	1	1								spring barley	164	kg/ha
10	10-f	2010	spring barley	Herbicide spraying	2010-05-15	1	1						clopyralid	50
10	10-f	2010	spring barley	Herbicide spraying	2010-05-15	1	1						2,4-MCPA	500
10	10-f	2010	spring barley	Herbicide spraying	2010-05-15	1	1						fluroxypyr	100
10	10-f	2010	spring barley	Fungicide spraying	2010-05-20	0.5	1						picoxystrobine	50
10	10-f	2010	spring barley	Fungicide spraying	2010-05-20	0.5	1						chlorothalonil	375
10	10-f	2010	spring barley	Fungicide spraying	2010-05-20	0.5	1						cyproconazole	40
10	10-f	2010	spring barley	Sowing		1	1								white mustard	9	kg/ha
10	10-f	2010	spring barley	Medium depth soil cultivation		1	1
10	10-f	2010	spring barley	Ploughing		1	1
10	10-f	2010	spring barley	Low depth soil cultivation		1	1
10	10-f	2010	spring barley	Rolling		1	1
10	10-f	2010	spring barley	Harvest		1	1
10	10-f	2010	spring barley	Rolling		1	1
10	10-g	2008	soft winter wheat	Sowing	2007-10-23	1	1								soft winter wheat-Palédor/Hysun	150	kg/ha
10	10-g	2008	soft winter wheat	Molluscicide spreading	2007-10-23	0	1						metaldehyde	300
10	10-g	2008	soft winter wheat	Mineral fertilization (solid fertilizer)	2008-02-21	1	1	65.325	0	0	0	0
10	10-g	2008	soft winter wheat	Herbicide spraying	2008-04-01	0.333333	1						mecoprop-P	260
10	10-g	2008	soft winter wheat	Herbicide spraying	2008-04-01	0.333333	1						florasulam	2.5
10	10-g	2008	soft winter wheat	Herbicide spraying	2008-04-01	0.333333	1						metsulfuron methyle	2.04
10	10-g	2008	soft winter wheat	Herbicide spraying	2008-04-01	0.333333	1						bifenox	300
10	10-g	2008	soft winter wheat	Herbicide spraying	2008-04-01	0.333333	1						thifensulfuron-methyle	20.46
10	10-g	2008	soft winter wheat	Herbicide spraying	2008-04-01	0.333333	1						ioxynil	92
10	10-g	2008	soft winter wheat	Mineral fertilization (solid fertilizer)	2008-04-01	1	1	50.25	0	0	0	0
10	10-g	2008	soft winter wheat	Herbicide spraying	2008-04-02	1	1						clodinafop-propargyl	1.5
10	10-g	2008	soft winter wheat	Herbicide spraying	2008-04-02	1	1						cloquintocet-mexyl	0.375
10	10-g	2008	soft winter wheat	Mineral fertilization (liquid fertilizer)	2008-04-25	1	1	0.75	0	0	4.25	0
10	10-g	2008	soft winter wheat	Fungicide spraying	2008-06-05	1	1						chlorothalonil	375
10	10-g	2008	soft winter wheat	Fungicide spraying	2008-06-05	1	1						cyproconazole	40
10	10-g	2008	soft winter wheat	Medium depth soil cultivation		1	1
10	10-g	2008	soft winter wheat	Rolling		1	1
10	10-g	2008	soft winter wheat	Harvest		1	1
10	10-g	2008	soft winter wheat	Low depth soil cultivation		1	1
10	10-g	2008	soft winter wheat	Low depth soil cultivation		1	1
10	10-g	2009	winter barley	Sowing	2008-10-15	1	1								winter barley-Azurel+treatment kinto	133	kg/ha
10	10-g	2009	winter barley	Molluscicide spreading	2008-10-15	0	1						metaldehyde	150
10	10-g	2009	winter barley	Molluscicide spreading	2008-11-15	1	1						metaldehyde	150
10	10-g	2009	winter barley	Herbicide spraying	2009-03-15	0.5	1						fluroxypyr	129.681
10	10-g	2009	winter barley	Herbicide spraying	2009-03-15	0.5	1						metsulfuron methyle	4
10	10-g	2009	winter barley	Herbicide spraying	2009-03-15	0.5	1						florasulam	0.9
10	10-g	2009	winter barley	Fungicide spraying	2009-05-05	0.5	1						picoxystrobine	75
10	10-g	2009	winter barley	Fungicide spraying	2009-05-05	0.5	1						chlorothalonil	525
10	10-g	2009	winter barley	Fungicide spraying	2009-05-05	0.5	1						cyproconazole	56
10	10-g	2009	winter barley	Medium depth soil cultivation		1	1
10	10-g	2009	winter barley	Low depth soil cultivation		1	1
10	10-g	2009	winter barley	Rolling		1	1
10	10-g	2009	winter barley	Harvest		1	1
10	10-g	2009	winter barley	Rolling		1	1
10	10-g	2009	winter barley	Mineral fertilization (solid fertilizer)		1	1	0	50.14	0	0	0
10	10-g	2009	winter barley	Mineral fertilization (solid fertilizer)		1	1	49.915	0	0	0	0
10	10-g	2009	winter barley	Mineral fertilization (solid fertilizer)		1	1	0	0	0	25	12.5
10	10-g	2009	winter barley	Mineral fertilization (solid fertilizer)		1	1	63.65	0	0	0	0
10	10-g	2010	hemp	Sowing	2010-04-25	1	1								hemp	43	kg/ha
10	10-g	2010	hemp	Molluscicide spreading	2010-04-25	0	1						metaldehyde	200
10	10-g	2010	hemp	Sowing		1	1								vetch	35	kg/ha
10	10-g	2010	hemp	Medium depth soil cultivation		1	1
10	10-g	2010	hemp	Ploughing		1	1
10	10-g	2010	hemp	Low depth soil cultivation		1	1
10	10-g	2010	hemp	Rolling		1	1
10	10-g	2010	hemp	Harvest		1	1
10	10-g	2010	hemp	Raking		1	1
10	10-g	2010	hemp	Mowing		1	1
10	10-g	2010	hemp	Baling		1	1
10	10-g	2010	hemp	Rolling		1	1
10	10-g	2010	hemp	Mineral fertilization (solid fertilizer)		1	1	49.915	0	0	0	0
10	10-h	2008	winter protein pea	Sowing	2007-11-15	1	1								winter protein pea-Cheyenne/Isard	210	kg/ha
10	10-h	2008	winter protein pea	Herbicide spraying	2008-04-16	0.5	1						aclonifen	270
10	10-h	2008	winter protein pea	Herbicide spraying	2008-04-16	0.5	1						bensultap	435
10	10-h	2008	winter protein pea	Fungicide spraying	2008-05-16	1	1						chlorothalonil	1000
10	10-h	2008	winter protein pea	Medium depth soil cultivation		1	1
10	10-h	2008	winter protein pea	Rolling		1	1
10	10-h	2008	winter protein pea	Ploughing		1	1
10	10-h	2008	winter protein pea	Mechanical weeding - flex tine harrowing		1	1
10	10-h	2008	winter protein pea	Harvest		1	1
10	10-h	2009	oil seed rape	Sowing	2008-09-09	1	1								oil seed rape-campo/catalina	2.26	kg/ha
10	10-h	2009	oil seed rape	Molluscicide spreading	2008-09-09	0	1						metaldehyde	150
10	10-h	2009	oil seed rape	Molluscicide spreading	2008-10-09	1	1						metaldehyde	125
10	10-h	2009	oil seed rape	Herbicide spraying	2008-10-15	1	1						quizalofop ethyl -d	60
10	10-h	2009	oil seed rape	Insecticide spraying	2009-03-15	1	1						tau-fluvalinate	48
10	10-h	2009	oil seed rape	Fungicide spraying	2009-04-25	1	1						metconazole	72
10	10-h	2009	oil seed rape	Fungicide spraying	2009-09-09	1	1						coniothyrium minitans	200
10	10-h	2009	oil seed rape	Medium depth soil cultivation		1	1
10	10-h	2009	oil seed rape	Low depth soil cultivation		1	1
10	10-h	2009	oil seed rape	Low depth soil cultivation		1	1
10	10-h	2009	oil seed rape	Rolling		1	1
10	10-h	2009	oil seed rape	Harvest		1	1
10	10-h	2009	oil seed rape	Mineral fertilization (solid fertilizer)		1	1	0	59.8	0	0	0
10	10-h	2009	oil seed rape	Mineral fertilization (solid fertilizer)		1	1	59.965	0	0	0	0
10	10-h	2009	oil seed rape	Mineral fertilization (solid fertilizer)		1	1	0	0	0	75	37.5
10	10-h	2009	oil seed rape	Mineral fertilization (solid fertilizer)		1	1	30.15	0	0	0	0
10	10-h	2010	soft winter wheat	Sowing	2009-10-15	1	1								soft winter wheat	170	kg/ha
10	10-h	2010	soft winter wheat	Herbicide spraying	2010-04-01	0.333333	1						clodinafop-propargyl	30
10	10-h	2010	soft winter wheat	Herbicide spraying	2010-04-01	0.333333	1						mecoprop-P	208
10	10-h	2010	soft winter wheat	Herbicide spraying	2010-04-01	0.333333	1						florasulam	3.5
10	10-h	2010	soft winter wheat	Herbicide spraying	2010-04-01	0.333333	1						cloquintocet-mexyl	7.5
10	10-h	2010	soft winter wheat	Herbicide spraying	2010-04-01	0.333333	1						bifenox	240
10	10-h	2010	soft winter wheat	Herbicide spraying	2010-04-01	0.333333	1						ioxynil	73.6
10	10-h	2010	soft winter wheat	Medium depth soil cultivation		1	1
10	10-h	2010	soft winter wheat	Rolling		1	1
10	10-h	2010	soft winter wheat	Baling		0	1
10	10-h	2010	soft winter wheat	Harvest		1	1
10	10-h	2010	soft winter wheat	Medium depth soil cultivation		1	1
10	10-h	2010	soft winter wheat	Low depth soil cultivation		1	1
10	10-h	2010	soft winter wheat	Low depth soil cultivation		1	1
10	10-h	2010	soft winter wheat	Rolling		1	1
10	10-h	2010	soft winter wheat	Mineral fertilization (solid fertilizer)		1	1	41.875	0	0	0	0
10	10-h	2010	soft winter wheat	Mineral fertilization (solid fertilizer)		1	1	51.255	0	0	0	0
10	10-h	2010	soft winter wheat	Mineral fertilization (solid fertilizer)		1	1	0	0	0	30	15
10	10-h	2010	soft winter wheat	Mineral fertilization (solid fertilizer)		1	1	29.815	0	0	0	0
10	10-i	2008	winter barley	Sowing	2007-10-22	1	1								winter barley-Esterel	120	kg/ha
10	10-i	2008	winter barley	Molluscicide spreading	2007-10-22	0	1						metaldehyde	300
10	10-i	2008	winter barley	Mineral fertilization (solid fertilizer)	2008-02-20	1	1	50.25	0	0	0	0
10	10-i	2008	winter barley	Mineral fertilization (solid fertilizer)	2008-03-09	1	1	56.95	0	0	0	0
10	10-i	2008	winter barley	Herbicide spraying	2008-04-01	0.5	1						mecoprop-P	260
10	10-i	2008	winter barley	Herbicide spraying	2008-04-01	0.5	1						florasulam	2.5
10	10-i	2008	winter barley	Herbicide spraying	2008-04-01	0.5	1						bifenox	300
10	10-i	2008	winter barley	Herbicide spraying	2008-04-01	0.5	1						ioxynil	92
10	10-i	2008	winter barley	Mineral fertilization (liquid fertilizer)	2008-04-24	1	1	0.75	0	0	4.25	0
10	10-i	2008	winter barley	Fungicide spraying	2008-05-07	0.5	1						prothioconazole	125
10	10-i	2008	winter barley	Fungicide spraying	2008-05-07	0.5	1						spiroxamine	250
10	10-i	2008	winter barley	Medium depth soil cultivation		1	1
10	10-i	2008	winter barley	Low depth soil cultivation		1	1
10	10-i	2008	winter barley	Rolling		1	1
10	10-i	2008	winter barley	Harvest		1	1
10	10-i	2008	winter barley	Medium depth soil cultivation		1	1
10	10-i	2008	winter barley	Low depth soil cultivation		1	1
10	10-i	2009	hemp	Organic fertilization (solid fertilizer, high volume)	2009-01-20	1	1	25	50	250	0	50
10	10-i	2009	hemp	Sowing	2009-04-24	1	1								hemp-fedora 17	45	kg/ha
10	10-i	2009	hemp	Mineral fertilization (solid fertilizer)	2009-05-05	1	1	16.75	0	0	0	0
10	10-i	2009	hemp	Sowing		1	1								spring oat	25	kg/ha
10	10-i	2009	hemp	Medium depth soil cultivation		1	1
10	10-i	2009	hemp	Ploughing		1	1
10	10-i	2009	hemp	Rotary harrowing		1	1
10	10-i	2009	hemp	Rolling		1	1
10	10-i	2009	hemp	Harvest		1	1
10	10-i	2009	hemp	Mowing		1	1
10	10-i	2009	hemp	Rolling		1	1
10	10-i	2010	soft winter wheat	Sowing	2009-10-15	1	1								soft winter wheat	150	kg/ha
10	10-i	2010	soft winter wheat	Herbicide spraying	2010-03-15	1	1						fluroxypyr	115.272
10	10-i	2010	soft winter wheat	Herbicide spraying	2010-03-15	1	1						florasulam	0.8
10	10-i	2010	soft winter wheat	Herbicide spraying	2010-04-01	1	1						clodinafop-propargyl	30
10	10-i	2010	soft winter wheat	Herbicide spraying	2010-04-01	1	1						cloquintocet-mexyl	7.5
10	10-i	2010	soft winter wheat	Low depth soil cultivation		1	1
10	10-i	2010	soft winter wheat	Medium depth soil cultivation		1	1
10	10-i	2010	soft winter wheat	Rolling		1	1
10	10-i	2010	soft winter wheat	Baling		0	1
10	10-i	2010	soft winter wheat	Harvest		1	1
10	10-i	2010	soft winter wheat	Rolling		1	1
10	10-i	2010	soft winter wheat	Mineral fertilization (solid fertilizer)		1	1	30.15	0	0	0	0
10	10-i	2010	soft winter wheat	Mineral fertilization (solid fertilizer)		1	1	80.065	0	0	0	0
10	10-i	2010	soft winter wheat	Mineral fertilization (solid fertilizer)		1	1	0	0	0	30	15
11	11-a	2004	oil seed rape	Herbicide spraying	2003-09-01	1	1						trifluraline	1257.6
11	11-a	2004	oil seed rape	Sowing	2003-09-02	1	1								oil seed rape-Olphi	4	kg/ha
11	11-a	2004	oil seed rape	Molluscicide spreading	2003-09-02	0	1						metaldehyde	150
11	11-a	2004	oil seed rape	Herbicide spraying	2003-09-04	1	1						metazachlore	550
11	11-a	2004	oil seed rape	Herbicide spraying	2003-09-13	1	1						metazachlore	270
11	11-a	2004	oil seed rape	Herbicide spraying	2003-09-16	1	1						propaquizafop	26
11	11-a	2004	oil seed rape	Herbicide spraying	2004-02-04	1	1						propyzamide	528
11	11-a	2004	oil seed rape	Mineral fertilization (liquid fertilizer)	2004-02-13	1	1	30.24	0	0	0	0
11	11-a	2004	oil seed rape	Insecticide spraying	2004-02-16	1	1						deltamethrine	5.25
11	11-a	2004	oil seed rape	Mineral fertilization (solid fertilizer)	2004-03-02	1	1	31.58	0	0	82.108	0
11	11-a	2004	oil seed rape	Mineral fertilization (liquid fertilizer)	2004-03-04	1	1	56.97	0	0	0	0
11	11-a	2004	oil seed rape	Insecticide spraying	2004-03-27	1	1						deltamethrine	5.25
11	11-a	2004	oil seed rape	Fungicide spraying	2004-04-26	0.5	1						procymidone	260
11	11-a	2004	oil seed rape	Fungicide spraying	2004-04-26	0.5	1						metconazole	36.9
11	11-a	2004	oil seed rape	Fungicide spraying	2004-09-01	1	1						coniothyrium minitans	200
11	11-a	2004	oil seed rape	Insecticide spraying	2004-10-22	1	1						deltamethrine	5.25
11	11-a	2004	oil seed rape	Mineral fertilization (solid fertilizer)	2004-11-07	1	1	36.4	26	0	0	0
11	11-a	2004	oil seed rape	Medium depth soil cultivation		1	1
11	11-a	2004	oil seed rape	High depth soil cultivation		1	1
11	11-a	2004	oil seed rape	Mechanical weeding - rotary hoeing		1	1
11	11-a	2004	oil seed rape	Rolling		1	1
11	11-a	2004	oil seed rape	Low depth soil cultivation		1	1
11	11-a	2004	oil seed rape	Harvest		1	1
[truncated: 6,461 more rows]
