# Supplementary material for: Reconciling Pesticide Reduction with Economic and Environmental Sustainability in Arable Farming
Source: PLoS One. 2014 Jun 2;9(6):e97922. doi: 10.1371/journal.pone.0097922 (PMC4041714; doi:10.1371/journal.pone.0097922)
Supplement: Table S1 — Means and standard deviations for the range of performance indicators according to the management strategy. A.xlsx file summarizing and comparing the performances of organic, integrated and conventional cropping systems which compose the study sample. Significant difference between groups was tested with a Mann-Whitney test. (ZIP) [file pone.0097922.s006.zip]

Archive with 1 entries (1 files):
- MunierJolain_Table S1.xlsx
